# Supplementary material for: N-(2,6-Di­chloro­phen­yl)-2-oxo-1,2-di­hydro­pyridine-3-carboxamide
Source: IUCrdata. 2023 Jul 14;8(Pt 7):x230603. doi: 10.1107/S241431462300603X (PMC10626602; doi:10.1107/S241431462300603X)
Supplement: Supplementary file 1 [file x-08-x230603-sup1.cif]

##############################################################################
#                                                                            #
# This CIF contains the data for a data article accepted for                 #
# publication in IUCrData. It conforms to the requirements of                #
# Notes for Authors for IUCrData, and has been                               #
# peer reviewed under the auspices of IUCrData.                              #
#                                                                            #
# Full details of the Crystallographic Information File format               #
# are given in the paper "The Crystallographic Information File (CIF):       #
# a New Standard Archive File for Crystallography" by S. R. Hall, F. H.      #
# Allen and I. D. Brown [Acta Cryst. (1991), A47, 655-685].                  #
#                                                                            #
# The current version of the core CIF dictionary is obtainable from          #
# ftp://ftp.iucr.org/pub/cif_core.dic.                                       #
#                                                                            #
# Software is freely available for graphical display of the structure(s)     #
# in this CIF. For information consult the CIF software page                 #
# http://www.iucr.org/resources/cif/software.                                #
#                                                                            #
# This file may be used for bona fide research purposes within the           #
# scientific community so long as proper attribution is given to the data    # 
# article from which it was obtained.                                        #
#                                                                            #
##############################################################################
data_global
_audit_creation_method     'SHELXL-2018/3'
_journal_date_recd_electronic     2023-05-16
_journal_date_accepted     2023-07-07
_journal_name_full     'IUCrData'
_journal_year     2023
_journal_volume     8
_journal_issue      7
_journal_page_first     0
_journal_page_last     0
_journal_paper_category     HO
_journal_paper_doi     10.1107/S241431462300603X
_journal_coeditor_code     WM4188
_publ_contact_author_name     'Dr Sihui Long'
_publ_contact_author_address
;
School of Chemical Engineering and Pharmacy
Wuhan Institute of Technology
Wuhan, Hubei 430205
China
;
_publ_contact_author_email     'sihuilong@wit.edu.cn'
_publ_contact_author_fax     ?
_publ_contact_author_phone     '86-177-6250-2329'
_publ_section_title
;
<i>N</i>-(2,6-Dichlorophenyl)-2-oxo-1,2-dihydropyridine-3-carboxamide
;
_publ_section_title_footnote     .
loop_
    _publ_author_name
    _publ_author_address
    'Tu, Ni'
;
School of Chemical Engineering and Pharmacy
Wuhan Institute of Technology
Wuhan, Hubei 430205
People's Republic of China
;
    'Long, Sihui'
;
School of Chemical Engineering and Pharmacy
Wuhan Institute of Technology
Wuhan, Hubei 430205
People's Republic of China
;
_publ_section_synopsis
;
The title molecule has a highly twisted conformation with the two aromatic
rings being almost perpendicular to each other. Through mutual N---H...O
hydrogen bonds, the molecules form centrosymmetric lactam--lactam dimers in
the crystal.
;
data_I
_audit_creation_method
;
Olex2 1.5
(compiled 2022.04.07 svn.rca3783a0 for OlexSys, GUI svn.r6498)
;
_chemical_name_systematic
;
<i>N</i>-(2,6-Dichlorophenyl)-2-oxo-1,2-dihydropyridine-3-carboxamide
;
_chemical_name_common     ?
_chemical_formula_moiety     'C12 H8 Cl2 N2 O2'
_chemical_formula_sum     'C12 H8 Cl2 N2 O2'
_chemical_formula_iupac     'C12 H8 Cl2 N2 O2'
_chemical_formula_weight     283.10
_chemical_melting_point     ?
_space_group_crystal_system     triclinic
_space_group_name_H-M_alt     'P -1'
_space_group_name_Hall     '-P 1'
loop_
    _space_group_symop_operation_xyz
    'x, y, z'
    '-x, -y, -z'
_cell_length_a     7.3730(6)
_cell_length_b     8.0091(6)
_cell_length_c     10.8545(6)
_cell_angle_alpha     97.296(6)
_cell_angle_beta     95.228(6)
_cell_angle_gamma     102.149(7)
_cell_volume     616.93(8)
_cell_formula_units_Z     2
_cell_measurement_reflns_used     4779
_cell_measurement_theta_min     4.1170
_cell_measurement_theta_max     76.1840
_cell_measurement_temperature     297.40(14)
_exptl_crystal_description     block
_exptl_crystal_colour     'clear light colourless'
_exptl_crystal_size_max     0.21
_exptl_crystal_size_mid     0.18
_exptl_crystal_size_min     0.17
_exptl_crystal_density_diffrn     1.524
_exptl_crystal_density_meas     ?
_exptl_crystal_density_method     ?
_exptl_crystal_F_000     288
_exptl_absorpt_coefficient_mu     4.707
_exptl_absorpt_correction_type     multi-scan
_exptl_absorpt_process_details
;
(CrysAlisPro; Rigaku OD, 2022)
;
_exptl_absorpt_correction_T_min     0.13999
_exptl_absorpt_correction_T_max     1.00000
_diffrn_ambient_temperature     297.40(14)
_diffrn_source     'Rotating-anode X-ray tube'
_diffrn_radiation_type     'Cu K\a'
_diffrn_radiation_wavelength     1.54184
_diffrn_radiation_monochromator     mirror
_diffrn_measurement_device_type     'XtaLAB Synergy R, DW system, HyPix'
_diffrn_measurement_device     'four-circle diffractometer'
_diffrn_measurement_method     '\w scans'
_diffrn_detector     'Hybrid Pixel Array Detector'
_diffrn_detector_area_resol_mean     10.0000
_diffrn_reflns_number     5370
_diffrn_reflns_av_R_equivalents     0.0734
_diffrn_reflns_av_unetI/netI     0.0519
_diffrn_reflns_theta_min     4.137
_diffrn_reflns_theta_max     66.572
_diffrn_reflns_theta_full     66.572
_diffrn_measured_fraction_theta_max     0.982
_diffrn_measured_fraction_theta_full     0.982
_diffrn_reflns_limit_h_min     -8
_diffrn_reflns_limit_h_max     8
_diffrn_reflns_limit_k_min     -9
_diffrn_reflns_limit_k_max     8
_diffrn_reflns_limit_l_min     -12
_diffrn_reflns_limit_l_max     12
_diffrn_radiation_probe     x-ray
_refine_special_details     ?
_reflns_number_total     2135
_reflns_number_gt     1943
_reflns_threshold_expression     'I > 2\s(I)'
_refine_ls_structure_factor_coef     Fsqd
_refine_ls_matrix_type     full
_refine_ls_R_factor_all     0.0789
_refine_ls_R_factor_gt     0.0766
_refine_ls_wR_factor_gt     0.2064
_refine_ls_wR_factor_ref     0.2099
_refine_ls_goodness_of_fit_ref     1.033
_refine_ls_restrained_S_all     1.033
_refine_ls_number_reflns     2135
_refine_ls_number_parameters     168
_refine_ls_number_restraints     0
_refine_ls_hydrogen_treatment     mixed
_refine_ls_weighting_scheme     calc
_refine_ls_weighting_details
              'w=1/[\s^2^(Fo^2^)+(0.1730P)^2^+0.0514P] where P=(Fo^2^+2Fc^2^)/3'
_atom_sites_solution_hydrogens     mixed
_atom_sites_solution_primary     dual
_atom_sites_solution_secondary     ?
_refine_ls_shift/su_max     0.000
_refine_ls_shift/su_mean     0.000
_refine_diff_density_max     0.741
_refine_diff_density_min     -0.608
_refine_ls_extinction_method
;
SHELXL-2018/3 (Sheldrick 2015b)
;
_refine_ls_extinction_coef     0.013(4)
_refine_ls_extinction_expression
                                  'Fc^*^=kFc[1+0.001xFc^2^\l^3^/sin(2\q)]^-1/4^'
loop_
    _atom_type_symbol
    _atom_type_description
    _atom_type_scat_dispersion_real
    _atom_type_scat_dispersion_imag
    _atom_type_scat_source
    'C' 'C' 0.0181 0.0091
                         'International Tables Vol C Tables 4.2.6.8 and 6.1.1.4'
    'H' 'H' 0.0000 0.0000
                         'International Tables Vol C Tables 4.2.6.8 and 6.1.1.4'
    'Cl' 'Cl' 0.3639 0.7018
                         'International Tables Vol C Tables 4.2.6.8 and 6.1.1.4'
    'N' 'N' 0.0311 0.0180
                         'International Tables Vol C Tables 4.2.6.8 and 6.1.1.4'
    'O' 'O' 0.0492 0.0322
                         'International Tables Vol C Tables 4.2.6.8 and 6.1.1.4'
_computing_data_collection
;
CrysAlisPro (Rigaku OD, 2022)
;
_computing_cell_refinement
;
CrysAlisPro (Rigaku OD, 2022)
;
_computing_data_reduction
;
CrysAlisPro (Rigaku OD, 2022)
;
_computing_structure_solution
;
<i>SHELXT</i>  (Sheldrick, 2015a)
;
_computing_structure_refinement
;
SHELXL Sheldrick, 2015b)
;
_computing_molecular_graphics
;
MERCURY (Macrae <i>et al.</i>,  2020)
;
_computing_publication_material
;
Olex2 (Dolomanov <i>et al.</i>,  2009)
;
loop_
    _atom_site_type_symbol
    _atom_site_label
    _atom_site_fract_x
    _atom_site_fract_y
    _atom_site_fract_z
    _atom_site_U_iso_or_equiv
    _atom_site_adp_type
    _atom_site_calc_flag
    _atom_site_occupancy
    _atom_site_disorder_assembly
    _atom_site_disorder_group
    Cl Cl1 0.09456(12) 0.25172(11) 0.21934(9) 0.0689(4) Uani d 1 . .
    Cl Cl2 0.33699(11) 0.84435(8) 0.03740(7) 0.0606(4) Uani d 1 . .
    O O1 0.0726(3) 0.8647(3) 0.38156(19) 0.0573(6) Uani d 1 . .
    O O2 0.4804(3) 0.5753(3) 0.32403(18) 0.0601(7) Uani d 1 . .
    N N1 0.2015(3) 0.9462(3) 0.5833(2) 0.0451(6) Uani d 1 . .
    N N2 0.2180(3) 0.6370(3) 0.2380(2) 0.0449(6) Uani d 1 . .
    H H2 0.128318 0.688602 0.249405 0.054 Uiso calc 1 . .
    C C1 0.1941(3) 0.8550(3) 0.4661(2) 0.0416(6) Uani d 1 . .
    C C2 0.3370(3) 0.7567(3) 0.4535(2) 0.0394(6) Uani d 1 . .
    C C3 0.4628(4) 0.7595(4) 0.5538(3) 0.0458(7) Uani d 1 . .
    H H3 0.553867 0.695703 0.544571 0.055 Uiso calc 1 . .
    C C4 0.4597(4) 0.8558(4) 0.6713(3) 0.0498(7) Uani d 1 . .
    H H4 0.546583 0.856661 0.739168 0.060 Uiso calc 1 . .
    C C5 0.3257(4) 0.9469(4) 0.6815(3) 0.0478(7) Uani d 1 . .
    H H5 0.319516 1.011107 0.758020 0.057 Uiso calc 1 . .
    C C6 0.3521(4) 0.6494(3) 0.3331(2) 0.0414(6) Uani d 1 . .
    C C7 0.2203(3) 0.5413(3) 0.1196(2) 0.0390(6) Uani d 1 . .
    C C8 0.1698(3) 0.3609(3) 0.0998(3) 0.0441(6) Uani d 1 . .
    C C9 0.1746(4) 0.2670(4) -0.0165(3) 0.0533(8) Uani d 1 . .
    H H9 0.139775 0.146970 -0.028567 0.064 Uiso calc 1 . .
    C C10 0.2312(4) 0.3524(4) -0.1133(3) 0.0542(8) Uani d 1 . .
    H H10 0.236139 0.289553 -0.190562 0.065 Uiso calc 1 . .
    C C11 0.2804(4) 0.5292(4) -0.0971(3) 0.0484(7) Uani d 1 . .
    H H11 0.317890 0.586835 -0.162878 0.058 Uiso calc 1 . .
    C C12 0.2733(3) 0.6204(3) 0.0189(2) 0.0405(6) Uani d 1 . .
    H H1 0.118(5) 0.999(4) 0.589(3) 0.047(8) Uiso d 1 . .
loop_
    _atom_site_aniso_label
    _atom_site_aniso_U_11
    _atom_site_aniso_U_22
    _atom_site_aniso_U_33
    _atom_site_aniso_U_12
    _atom_site_aniso_U_13
    _atom_site_aniso_U_23
    Cl1 0.0707(6) 0.0764(6) 0.0693(7) 0.0185(4) 0.0188(4) 0.0360(5)
    Cl2 0.0779(6) 0.0474(5) 0.0549(6) 0.0110(4) 0.0063(4) 0.0078(4)
    O1 0.0613(12) 0.0848(15) 0.0359(10) 0.0487(11) 0.0014(9) -0.0050(10)
    O2 0.0628(12) 0.0913(15) 0.0394(11) 0.0527(11) 0.0088(9) -0.0018(10)
    N1 0.0521(13) 0.0599(13) 0.0319(12) 0.0322(10) 0.0106(10) 0.0022(10)
    N2 0.0500(12) 0.0643(14) 0.0291(12) 0.0346(10) 0.0091(9) -0.0001(10)
    C1 0.0457(13) 0.0540(14) 0.0328(13) 0.0253(11) 0.0125(11) 0.0055(11)
    C2 0.0446(13) 0.0509(14) 0.0308(13) 0.0230(10) 0.0130(10) 0.0098(11)
    C3 0.0519(14) 0.0557(15) 0.0370(14) 0.0278(11) 0.0069(11) 0.0063(12)
    C4 0.0600(16) 0.0652(17) 0.0310(13) 0.0317(13) 0.0034(12) 0.0042(12)
    C5 0.0566(15) 0.0610(16) 0.0304(13) 0.0234(12) 0.0099(11) 0.0032(11)
    C6 0.0472(13) 0.0548(14) 0.0311(13) 0.0251(10) 0.0142(11) 0.0096(11)
    C7 0.0380(12) 0.0509(14) 0.0319(13) 0.0213(10) 0.0071(10) -0.0005(11)
    C8 0.0444(13) 0.0512(14) 0.0446(15) 0.0223(10) 0.0121(11) 0.0119(12)
    C9 0.0537(15) 0.0443(13) 0.0626(19) 0.0219(11) 0.0054(13) -0.0062(13)
    C10 0.0576(15) 0.0658(17) 0.0430(16) 0.0290(13) 0.0135(13) -0.0082(14)
    C11 0.0531(14) 0.0656(17) 0.0315(13) 0.0227(12) 0.0139(11) 0.0040(12)
    C12 0.0421(12) 0.0461(13) 0.0357(13) 0.0158(9) 0.0088(10) 0.0029(11)
_geom_special_details
;
 All esds (except the esd in the dihedral angle between two l.s. planes)
 are estimated using the full covariance matrix.  The cell esds are taken
 into account individually in the estimation of esds in distances, angles
 and torsion angles; correlations between esds in cell parameters are only
 used when they are defined by crystal symmetry.  An approximate (isotropic)
 treatment of cell esds is used for estimating esds involving l.s. planes.
;
loop_
    _geom_bond_atom_site_label_1
    _geom_bond_atom_site_label_2
    _geom_bond_site_symmetry_2
    _geom_bond_distance
    _geom_bond_publ_flag
    Cl1 C8 . 1.724(3) ?
    Cl2 C12 . 1.736(3) ?
    O1 C1 . 1.244(3) ?
    O2 C6 . 1.223(3) ?
    N1 C1 . 1.375(4) ?
    N1 C5 . 1.339(4) ?
    N1 H1 . 0.82(4) ?
    N2 H2 . 0.8600 ?
    N2 C6 . 1.341(3) ?
    N2 C7 . 1.414(3) ?
    C1 C2 . 1.448(3) ?
    C2 C3 . 1.359(4) ?
    C2 C6 . 1.497(3) ?
    C3 H3 . 0.9300 ?
    C3 C4 . 1.409(4) ?
    C4 H4 . 0.9300 ?
    C4 C5 . 1.350(4) ?
    C5 H5 . 0.9300 ?
    C7 C8 . 1.398(4) ?
    C7 C12 . 1.378(4) ?
    C8 C9 . 1.392(4) ?
    C9 H9 . 0.9300 ?
    C9 C10 . 1.374(5) ?
    C10 H10 . 0.9300 ?
    C10 C11 . 1.369(5) ?
    C11 H11 . 0.9300 ?
    C11 C12 . 1.384(4) ?
loop_
    _geom_angle_atom_site_label_1
    _geom_angle_atom_site_label_2
    _geom_angle_atom_site_label_3
    _geom_angle_site_symmetry_1
    _geom_angle_site_symmetry_3
    _geom_angle
    _geom_angle_publ_flag
    C1 N1 H1 . . 113(2) ?
    C5 N1 C1 . . 125.1(2) ?
    C5 N1 H1 . . 122(2) ?
    C6 N2 H2 . . 119.2 ?
    C6 N2 C7 . . 121.6(2) ?
    C7 N2 H2 . . 119.2 ?
    O1 C1 N1 . . 119.5(2) ?
    O1 C1 C2 . . 126.0(2) ?
    N1 C1 C2 . . 114.5(2) ?
    C1 C2 C6 . . 122.5(2) ?
    C3 C2 C1 . . 119.7(2) ?
    C3 C2 C6 . . 117.8(2) ?
    C2 C3 H3 . . 119.0 ?
    C2 C3 C4 . . 122.1(2) ?
    C4 C3 H3 . . 119.0 ?
    C3 C4 H4 . . 121.3 ?
    C5 C4 C3 . . 117.5(3) ?
    C5 C4 H4 . . 121.3 ?
    N1 C5 C4 . . 121.1(3) ?
    N1 C5 H5 . . 119.4 ?
    C4 C5 H5 . . 119.4 ?
    O2 C6 N2 . . 122.4(2) ?
    O2 C6 C2 . . 120.6(2) ?
    N2 C6 C2 . . 117.0(2) ?
    C8 C7 N2 . . 121.1(2) ?
    C12 C7 N2 . . 122.0(2) ?
    C12 C7 C8 . . 116.9(2) ?
    C7 C8 Cl1 . . 119.9(2) ?
    C9 C8 Cl1 . . 119.1(2) ?
    C9 C8 C7 . . 121.0(3) ?
    C8 C9 H9 . . 120.2 ?
    C10 C9 C8 . . 119.7(3) ?
    C10 C9 H9 . . 120.2 ?
    C9 C10 H10 . . 119.6 ?
    C11 C10 C9 . . 120.7(3) ?
    C11 C10 H10 . . 119.6 ?
    C10 C11 H11 . . 120.6 ?
    C10 C11 C12 . . 118.8(3) ?
    C12 C11 H11 . . 120.6 ?
    C7 C12 Cl2 . . 119.05(19) ?
    C7 C12 C11 . . 122.9(2) ?
    C11 C12 Cl2 . . 118.0(2) ?
loop_
    _geom_torsion_atom_site_label_1
    _geom_torsion_atom_site_label_2
    _geom_torsion_atom_site_label_3
    _geom_torsion_atom_site_label_4
    _geom_torsion_site_symmetry_1
    _geom_torsion_site_symmetry_2
    _geom_torsion_site_symmetry_3
    _geom_torsion_site_symmetry_4
    _geom_torsion
    _geom_torsion_publ_flag
    Cl1 C8 C9 C10 . . . . 178.9(2) ?
    O1 C1 C2 C3 . . . . 179.2(3) ?
    O1 C1 C2 C6 . . . . -1.2(4) ?
    N1 C1 C2 C3 . . . . 0.5(4) ?
    N1 C1 C2 C6 . . . . -179.9(2) ?
    N2 C7 C8 Cl1 . . . . 2.5(3) ?
    N2 C7 C8 C9 . . . . -179.1(2) ?
    N2 C7 C12 Cl2 . . . . -0.6(3) ?
    N2 C7 C12 C11 . . . . 178.6(2) ?
    C1 N1 C5 C4 . . . . 0.9(5) ?
    C1 C2 C3 C4 . . . . -0.1(4) ?
    C1 C2 C6 O2 . . . . 176.1(3) ?
    C1 C2 C6 N2 . . . . -4.8(4) ?
    C2 C3 C4 C5 . . . . 0.0(5) ?
    C3 C2 C6 O2 . . . . -4.3(4) ?
    C3 C2 C6 N2 . . . . 174.8(2) ?
    C3 C4 C5 N1 . . . . -0.4(5) ?
    C5 N1 C1 O1 . . . . -179.7(3) ?
    C5 N1 C1 C2 . . . . -0.9(4) ?
    C6 N2 C7 C8 . . . . 76.0(3) ?
    C6 N2 C7 C12 . . . . -103.5(3) ?
    C6 C2 C3 C4 . . . . -179.7(2) ?
    C7 N2 C6 O2 . . . . -2.1(4) ?
    C7 N2 C6 C2 . . . . 178.9(2) ?
    C7 C8 C9 C10 . . . . 0.5(4) ?
    C8 C7 C12 Cl2 . . . . 179.79(17) ?
    C8 C7 C12 C11 . . . . -1.0(4) ?
    C8 C9 C10 C11 . . . . -0.9(5) ?
    C9 C10 C11 C12 . . . . 0.4(4) ?
    C10 C11 C12 Cl2 . . . . 179.8(2) ?
    C10 C11 C12 C7 . . . . 0.5(4) ?
    C12 C7 C8 Cl1 . . . . -177.95(18) ?
    C12 C7 C8 C9 . . . . 0.4(4) ?
loop_
    _geom_hbond_atom_site_label_D
    _geom_hbond_atom_site_label_H
    _geom_hbond_atom_site_label_A
    _geom_hbond_site_symmetry_A
    _geom_hbond_distance_DH
    _geom_hbond_distance_HA
    _geom_hbond_distance_DA
    _geom_hbond_angle_DHA
    _geom_hbond_publ_flag
    N2 H2 O1 . 0.86 2.01 2.703(3) 136.5 yes
    N1 H1 O1 2_576 0.82(4) 1.97(4) 2.794(3) 175(3) yes
_shelx_space_group_comment
;
The symmetry employed for this shelxl refinement is uniquely defined
by the following loop, which should always be used as a source of
symmetry information in preference to the above space-group names.
They are only intended as comments.
;
_shelx_estimated_absorpt_T_min     0.438
_shelx_estimated_absorpt_T_max     0.502
_shelx_hkl_file
;
   0   0  -1 55443.2 1658.61   6
   0   0  -2 59950.3 2202.14   6
   0   0   2 50439.3 2086.33  13
   0   0  -3 139130. 4106.86   6
   0   0   3 133351. 3921.17  13
   0   0  -4 16913.6 829.644   6
   0   0   4 16659.1 657.456  13
   0   0   5 8368.09 458.993  13
   0   0  -5 7524.92 588.903   6
   0   0   6 2177.01 253.228  13
   0   0  -6 1204.91 273.063   6
   0   0   7 6286.26 499.692  13
   0   0  -7 4880.47 261.443  26
   0   0  -8 1093.26 126.275  26
   0   0   8 710.700 339.236  27
   0   0  -8 797.643 91.3545   7
   0   0   8 755.282 170.298  13
   0   0   9 72045.9 3092.64  27
   0   0   9 53273.8 2056.68  13
   0   0  10-27.0278 243.008  27
   0   0 -10 109.902 53.4836  30
   0   0 -11 6439.35 322.907  29
   0   0 -11 5675.09 295.619  30
   0   0  11 6491.98 717.175  27
   0   0 -12 1330.08 119.245  29
   0   0 -13 1.52559 24.2088  29
   0   1 -13 816.690 79.5768  29
   0   1 -12 2403.93 173.790  30
   0   1 -12 2395.37 176.242  29
   0   1 -11 7458.19 386.002  30
   0  -1  11 10523.7 988.098  27
   0   1 -10 1218.20 152.840  30
   0   1 -10 1226.67 128.281   7
   0  -1  10 1329.99 235.782  13
   0  -1  10 1647.80 488.270  27
   0   1  -9 100823. 3093.68  26
   0  -1   9 101584. 3413.42  13
   0   1  -9 100236. 3030.44   7
   0  -1   8 69516.4 2280.58  13
   0   1  -8 57960.0 1927.97  26
   0  -1   7 23444.6 1002.44  13
   0  -1   7 21915.9 1454.70  27
   0   1  -6 3811.75 509.084   6
   0  -1   6 4034.19 349.154  13
   0   1  -5 39847.8 1765.90   6
   0  -1   5 41487.1 1432.03  13
   0   1  -4 52732.2 1979.81   6
   0  -1   4 52756.0 1690.83  13
   0  -1   3 58998.4 1340.05  13
   0   1  -3 64189.0 1640.70   6
   0  -1   2 65190.0 2213.19   4
   0  -1   2 78575.2 2165.83  25
   0  -1   1 212665. 5756.96  13
   0  -1   1 197907. 5726.23  25
   0  -1   1 199776. 5790.82  21
   0  -1   0 4265.55 172.679  25
   0  -1   0 5345.73 164.315  13
   0  -1  -1 177334. 4734.94   4
   0  -1  -1 194385. 4746.52   6
   0  -1  -2 31632.9 1089.49   4
   0  -1  -2 31835.4 1174.78   6
   0   1   3 289406. 10257.1  13
   0  -1  -3 302787. 10387.0   6
   0   1   4 159277. 7243.19  13
   0  -1  -4 167726. 7375.30   6
   0   1   5 135336. 4094.52  13
   0  -1  -5 132086. 4276.82   6
   0   1   6 8534.08 544.569  13
   0   1   7 17676.9 825.200  13
   0   1   8 806.313 155.007  13
   0   1   8 1299.76 390.164  27
   0  -1  -8 1260.65 111.455  30
   0  -1  -9 2451.17 177.422  29
   0   1   9 2555.74 502.567  27
   0  -1  -9 1993.89 150.795  30
   0  -1 -10 1076.34 125.857  29
   0   1  10 892.253 294.187  27
   0  -1 -10 480.919 376.000   2
   0  -1 -10 810.285 94.5240  30
   0  -1 -11 230.241 61.2619  29
   0   1  11 30.9452 144.459  27
   0  -1 -12 76.3172 37.6792  29
   0  -1 -13 1446.82 83.7692  29
   0   2 -13 30.5289 38.1976  30
   0  -2  13 109.747 98.7147  28
   0   2 -13 54.0045 33.1097  29
   0   2 -12 2362.86 179.086  29
   0   2 -12 2859.61 209.132  30
   0   2 -11 7615.25 415.406  30
   0  -2  10 43372.3 1775.89  13
   0   2 -10 40290.8 1498.77  26
   0  -2   9 25523.8 1130.97  13
   0   2  -9 22067.9 865.101  26
   0   2  -8 5483.90 312.610  26
   0  -2   8 7882.47 525.310  13
   0  -2   7 14448.6 1082.04  27
   0  -2   7 12763.8 659.169  13
   0  -2   6 27559.0 1118.57  13
   0  -2   6 25918.0 1450.81  27
   0   2  -5 250811. 7868.47   6
   0   2  -4 128349. 4189.42   6
   0  -2   3 36096.2 1312.37   4
   0  -2   3 39765.6 1200.90  25
   0   2  -3 39521.0 1508.36   6
   0   2  -2 81516.4 2781.00   6
   0  -2   2 86910.2 2628.94  25
   0  -2   1 62942.4 2119.58   4
   0  -2   1 67063.2 1990.80  25
   0  -2   0 165824. 4705.72  25
   0  -2  -1 146229. 4294.16   4
   0  -2  -2 27597.3 652.153  25
   0  -2  -2 25162.3 750.281   4
   0  -2  -3 221126. 5264.58  25
   0  -2  -3 187597. 5337.51   4
   0   2   4 133508. 6044.79  13
   0  -2  -4 284511. 6035.72  25
   0  -2  -5 4531.64 211.292  25
   0   2   5 975.718 141.334  13
   0  -2  -6 24702.6 1175.82   2
   0  -2  -6 21301.8 723.903  29
   0  -2  -7 12723.2 784.145   2
   0  -2  -7 6004.46 294.546  29
   0   2   8 6972.35 792.181  27
   0  -2  -8 4793.44 750.288   2
   0   2   9 646.443 241.635  27
   0  -2  -9 247.274 345.248   2
   0  -2 -10 4515.89 184.126  24
   0   2  10 1766.06 328.808  27
   0   3 -12 8235.23 396.119  29
   0   3 -12 12081.0 490.242  30
   0   3 -11 1965.46 175.236   7
   0   3 -11 2013.48 211.230  30
   0   3 -10 649.066 119.534  26
   0  -3  10 813.007 175.684  13
   0  -3   9 413.271 260.757  27
   0  -3   9 144.779 100.767  13
   0   3  -9 133.878 70.6581  26
   0   3  -8 12783.6 597.541  26
   0  -3   8 18096.9 714.271  14
   0   3  -7 1013.51 114.072  26
   0  -3   7 2154.09 388.845  27
   0  -3   6 57620.8 1558.04  13
   0  -3   6 58098.7 1975.49  27
   0  -3   5 10447.8 544.365  13
   0  -3   4 4077.86 318.671   4
   0  -3   4 6554.67 352.956  13
   0  -3   3 8891.08 336.884  25
   0  -3   3 8264.91 374.718  13
   0  -3   3 7756.64 479.551   4
   0  -3   2 120562. 3373.29  13
   0  -3   2 110205. 3333.08  25
   0  -3   1 131123. 3759.96  13
   0  -3   1 126994. 3771.81  25
   0  -3   0 18285.7 599.277  25
   0  -3  -1 58233.1 1953.01   4
   0  -3  -2 53183.1 1628.51  25
   0  -3  -2 59599.7 1857.94   4
   0  -3  -3 69004.8 2006.09  25
   0  -3  -3 64042.1 2165.59   4
   0  -3  -4 2249.76 152.216  25
   0  -3  -5 513.756 318.058   5
   0  -3  -5 695.606 79.5075  29
   0  -3  -5 1094.83 379.694   2
   0  -3  -5 921.432 73.5349  24
   0  -3  -5 565.756 222.954  17
   0  -3  -6 3751.20 214.569  29
   0  -3  -6 3155.48 461.233  17
   0  -3  -7 1247.08 112.744  29
   0  -3  -7 1165.77 85.8445  24
   0  -3  -8 612.138 80.7030  29
   0  -3  -8 699.235 65.4110  24
   0  -3  -9 14751.6 577.739  29
   0  -3  -9 16974.4 533.853  24
   0  -3 -10 4854.72 231.052  29
   0  -3 -11 457.376 55.3407  29
   0  -3 -12 891.002 153.976  15
   0  -4  12 2154.18 268.529  28
   0   4 -12 2207.18 180.695  30
   0   4 -11 2843.27 250.357  30
   0   4 -11 3406.33 236.224   7
   0   4 -10 5645.30 366.825  26
   0  -4  10 6970.69 381.539  14
   0  -4   9 11946.4 551.369  14
   0  -4   9 10306.9 598.678  13
   0   4  -8 566.143 104.079  26
   0  -4   8 813.609 156.163  13
   0  -4   8 979.701 145.487  14
   0  -4   7 5805.27 381.471  13
   0  -4   7 6406.63 358.585  14
   0   4  -6 4050.37 249.265  26
   0  -4   6 7135.95 380.589  13
   0  -4   5 27964.3 1003.71  13
   0  -4   4 20763.8 761.226  13
   0  -4   4 21575.8 1023.42   4
   0  -4   3 23495.6 779.896  25
   0  -4   3 25069.3 1100.09   4
   0  -4   2 39374.3 1176.54  25
   0  -4   2 34409.6 1148.57  13
   0  -4   1 39.9735 31.3425  25
   0  -4   1 48.4818 106.772   4
   0  -4   0 19044.0 640.959  25
   0  -4  -1 59083.1 2094.80   4
   0  -4  -2 3382.12 315.504   4
   0  -4  -2 2718.94 165.763  25
   0  -4  -2 3938.30 455.554   2
   0  -4  -3 169334. 4852.25  25
   0  -4  -3 162247. 4801.37  29
   0  -4  -4 212.270 38.4665  10
   0  -4  -4 119.518 35.8430   8
   0  -4  -4 243.510 330.860   5
   0  -4  -4 135.667 33.8176  19
   0  -4  -4 158.477 31.8924  24
   0  -4  -4-11.8388 278.519   2
   0  -4  -4 199.358 65.0969  25
   0  -4  -4 94.3150 33.6515  29
   0  -4  -4 94.2371 172.721  17
   0  -4  -5 128.828 39.1610  29
   0  -4  -5 79.8814 189.639  17
   0  -4  -5 110.637 30.4101  24
   0  -4  -5 28.7673 320.804   5
   0  -4  -5 54.4893 29.6180  19
   0  -4  -5 141.451 36.4352  10
   0  -4  -5 502.127 322.472   2
   0  -4  -6 7735.08 290.056  24
   0  -4  -6 8099.01 334.924  29
   0  -4  -7 2152.53 116.828  24
   0  -4  -7 2080.32 142.208  29
   0  -4  -8 6339.24 674.010  17
   0  -4  -8 8799.28 348.984  29
   0  -4  -8 5064.65 560.878   2
   0  -4  -8 8896.54 305.262  24
   0  -4  -9 806.280 78.8185  29
   0  -4 -11 99.7461 99.8843  15
   0   5 -12 537.827 77.8035  30
   0   5 -11 1254.28 144.698  30
   0   5 -11 1524.08 153.561   7
   0  -5  10 6063.82 468.534  28
   0   5 -10 6023.12 360.730  30
   0  -5  10 6017.28 333.705  14
   0  -5   9 2674.83 233.609  14
   0   5  -9 1642.37 177.857  26
   0  -5   9 2413.05 304.906  28
   0   5  -9 2407.83 234.454  30
   0  -5   8 634.903 127.122  13
   0  -5   8 1020.47 196.659  28
   0   5  -8 769.794 119.167  26
   0  -5   8 969.113 149.045  14
   0  -5   7 4167.40 287.888  14
   0   5  -7 2218.86 198.200  26
   0  -5   7 3755.31 344.477  28
   0  -5   7 2951.61 252.367  13
   0  -5   6 43365.0 1571.79  13
   0  -5   6 51233.3 1673.06  23
   0  -5   6 45697.1 1688.32  28
   0  -5   6 51178.0 1600.43  14
   0  -5   5 44306.8 1414.15  23
   0  -5   5 43212.8 1354.96  22
   0  -5   5 39464.0 1388.47  28
   0  -5   5 43928.5 1329.51  14
   0  -5   4 38.1142 46.0391  22
   0  -5   4 26.0652 56.6683  23
   0  -5   4 12.2621 28.3896  20
   0  -5   4 46.5933 33.3283  13
   0  -5   4 139.771 55.0377  14
   0  -5   4 5.57350 47.1388   1
   0  -5   3 3477.31 259.509  23
   0  -5   3 3964.22 394.337  18
   0  -5   3 3065.07 211.469  25
   0  -5   3 3698.49 225.773  14
   0  -5   3 3393.06 234.762  22
   0  -5   3 4599.01 585.147   5
   0  -5   3 3871.95 436.672   4
   0  -5   2 1379.65 373.176   5
   0  -5   2 1152.61 248.293   4
   0  -5   2 1241.23 133.335  22
   0  -5   2 1002.83 136.893  23
   0  -5   2 1110.74 251.063  18
   0  -5   2 888.119 106.582  25
   0  -5   1 78845.5 3147.28   5
   0  -5   1 85558.1 2749.34  18
   0  -5   1 77708.2 2701.88   4
   0  -5   1 81164.3 2120.11  20
   0  -5   0 1307.86 126.367  25
   0  -5   0 1568.40 145.782  22
   0  -5   0 1626.37 167.690  23
   0  -5   0 1440.53 441.004   5
   0  -5   0 1565.98 279.855   4
   0  -5   0 2100.60 372.588  18
   0  -5   0 1494.03 110.689   8
   0  -5  -1 50434.5 1509.83  22
   0  -5  -1 54160.4 1579.17  23
   0  -5  -2 356.653 60.8808   8
   0  -5  -2 50.1930 33.9562  19
   0  -5  -2 24.5637 33.4980  10
   0  -5  -2 74.5648 64.2134  22
   0  -5  -2-28.9265 322.575   5
   0  -5  -2 93.7542 64.5672  23
   0  -5  -2 174.972 58.8692  25
   0  -5  -2 57.5332 54.1148   1
   0  -5  -3 932.364 77.7532  10
   0  -5  -3 1036.59 368.439  15
   0  -5  -3 794.705 335.099   2
   0  -5  -3 863.539 114.014   1
   0  -5  -3 845.510 426.665   5
   0  -5  -3 710.742 79.7426   8
   0  -5  -3 1033.20 118.795  25
   0  -5  -3 910.064 76.1787  19
   0  -5  -3 1144.78 142.237  22
   0  -5  -4 3274.19 663.318   5
   0  -5  -4 4869.49 633.155  17
   0  -5  -4 1017.54 383.827   2
   0  -5  -4 2639.73 142.386  19
   0  -5  -5 18655.6 1487.50   5
   0  -5  -5 20879.8 1443.14  17
   0  -5  -6 8414.19 716.268   2
   0  -5  -6 10970.0 956.663  17
   0  -5  -7 19.5024 222.924   2
   0  -5  -7 683.319 348.562  15
   0  -5  -8 444.061 228.394   2
   0  -5  -8 1031.76 253.152  17
   0  -5  -9 178.942 113.957  18
   0  -5 -10 2541.01 297.328  15
   0   6 -11 763.322 100.393   7
   0   6 -10 682.721 90.4608  30
   0  -6  10 1038.89 115.364  14
   0  -6   9 7150.15 383.719  14
   0  -6   8 3801.51 276.578  14
   0  -6   7 811.217 134.456  23
   0  -6   7 971.315 140.100  14
   0  -6   6 459.758 93.4119   1
   0  -6   6 645.401 109.877  14
   0  -6   6 567.425 131.037  23
   0  -6   6 601.223 114.611  22
   0  -6   5 4527.90 318.480  22
   0  -6   5 4879.68 351.677  23
   0  -6   4 3398.61 561.158   5
   0  -6   4 4229.18 196.474  20
   0  -6   4 2843.89 219.569  14
   0  -6   4 3411.27 289.849   1
   0  -6   4 2821.87 240.921  22
   0  -6   4 4178.28 203.734   8
   0  -6   4 2567.80 251.295  23
   0  -6   3 43944.2 1692.33  22
   0  -6   3 44890.9 1653.41  14
   0  -6   3 63293.7 2643.62   5
   0  -6   3 63004.8 1617.77  20
   0  -6   3 43257.4 1730.05  23
   0  -6   3 61685.3 1634.92   8
   0  -6   3 49338.0 1810.80   1
   0  -6   2 10448.1 471.311  14
   0  -6   2 13672.1 459.608   8
   0  -6   2 14169.1 1124.08   5
   0  -6   2 11936.0 604.526   1
   0  -6   2 13251.9 841.166  18
   0  -6   2 10001.6 505.735  22
   0  -6   2 10247.1 534.387  23
   0  -6   1 17705.8 688.390  14
   0  -6   1 16266.7 709.928  25
   0  -6   1 24246.3 1212.57  18
   0  -6   1 20019.2 801.776  23
   0  -6   1 24787.9 1542.13   5
   0  -6   1 22797.2 695.796   8
   0  -6   1 24463.8 1288.63  17
   0  -6   0 488.039 71.1677   8
   0  -6   0 430.636 58.2811  19
   0  -6   0 594.713 114.674  23
   0  -6   0 402.421 108.265   1
   0  -6   0 811.132 299.712  18
   0  -6   0 341.722 300.664   5
   0  -6   0 583.562 104.449  22
   0  -6   0 486.391 90.3921  25
   0  -6  -1 10947.3 967.954  17
   0  -6  -1 10489.0 523.424   1
   0  -6  -1 10034.2 804.721  15
   0  -6  -1 10472.0 487.814  22
   0  -6  -1 10703.9 523.924  23
   0  -6  -2 13109.4 547.766  25
   0  -6  -2 15040.4 1054.76  15
   0  -6  -2 15693.1 620.114  23
   0  -6  -2 14590.7 1138.18  17
   0  -6  -2 16807.0 613.100  22
   0  -6  -2 12706.6 461.911  19
   0  -6  -2 14655.6 604.110   1
   0  -6  -2 11120.1 478.389   8
   0  -6  -3 638.438 312.575  17
   0  -6  -3 566.497 96.8713  23
   0  -6  -3 888.376 350.504  18
   0  -6  -3 1286.56 143.784  22
   0  -6  -3 468.093 59.4575  19
   0  -6  -3 472.317 91.1017   1
   0  -6  -3-11.4296 297.932   2
   0  -6  -3 451.664 231.169  15
   0  -6  -3 508.263 372.876   5
   0  -6  -4 769.047 95.3629   1
   0  -6  -4 1044.36 422.829   5
   0  -6  -4 804.275 76.6600  19
   0  -6  -4 1074.99 343.847  18
   0  -6  -5 2601.39 402.906   2
   0  -6  -5 3951.43 514.152  18
   0  -6  -6 60.4903 223.930   2
   0  -6  -6-13.8063 212.218  18
   0  -6  -6 76.0943 189.744  17
   0  -6  -7 2086.33 376.612  15
   0  -6  -7 1960.84 304.791  18
   0  -6  -7 1434.66 308.225  17
   0  -6  -8 34.9545 128.310  15
   0  -6  -8 104.222 115.591  18
   0  -6  -9 472.687 130.200  15
   0   7 -10 6891.61 309.385   7
   0  -7   9 2887.45 190.960  14
   0  -7   8 776.800 108.543  14
   0  -7   7 188.916 66.3065  14
   0  -7   7 95.1193 59.1716  23
   0  -7   6 536.779 110.535  23
   0  -7   6 546.435 100.926  22
   0  -7   6 360.725 82.2300   1
   0  -7   5 16.5208 57.4838   1
   0  -7   5 42.8786 48.1593  14
   0  -7   5 68.9978 70.2708  23
   0  -7   4 5973.20 335.641  14
   0  -7   4 5948.16 395.767  23
   0  -7   4 8490.66 306.273  19
   0  -7   4 5877.70 376.455  22
   0  -7   4 8514.26 316.562   8
   0  -7   4 5930.02 403.145   1
   0  -7   3 13133.9 464.548   8
   0  -7   3 9805.94 464.654  14
   0  -7   3 10413.2 556.797  23
   0  -7   3 10694.3 532.962  22
   0  -7   3 13664.3 445.752  19
   0  -7   3 11223.7 591.936   1
   0  -7   2 193.023 241.876  18
   0  -7   2 63.2526 79.6461   1
   0  -7   2 11.8716 27.1954  14
   0  -7   2-12.8038 34.6841   8
   0  -7   2 33.2563 61.5574  22
   0  -7   2 64.9364 34.6985  19
   0  -7   1 52.6327 31.8906  19
   0  -7   1 24.3042 306.028   5
   0  -7   1 44.3102 37.0658   8
   0  -7   1 219.923 277.220  18
   0  -7   1-21.2153 68.0879  23
   0  -7   0 2811.37 451.491  18
   0  -7   0 2308.41 224.803   1
   0  -7   0 2478.71 212.926  22
   0  -7   0 2662.41 428.668  17
   0  -7   0 2337.38 139.578  19
   0  -7   0 2418.85 216.655  23
   0  -7   0 2184.79 152.768   8
   0  -7  -1 8281.74 894.380   5
   0  -7  -1 8038.93 435.650   1
   0  -7  -1 8528.74 803.609  17
   0  -7  -1 8881.61 749.267  18
   0  -7  -1 8959.35 431.807  22
   0  -7  -1 8126.70 418.820  23
   0  -7  -2 20499.8 710.092  22
   0  -7  -2 15786.7 1157.55  17
   0  -7  -2 15775.1 570.231  19
   0  -7  -2 15186.4 1229.14   5
   0  -7  -2 18269.6 678.816  23
   0  -7  -2 18010.7 696.721   1
   0  -7  -3 2639.45 533.235   5
   0  -7  -3 2210.65 172.811   1
   0  -7  -3 2670.32 452.537  17
   0  -7  -3 3011.09 451.754  18
   0  -7  -3 2118.36 130.893  19
   0  -7  -3 2907.84 196.857  22
   0  -7  -4 1356.67 329.439  17
   0  -7  -4 1841.43 353.142  18
   0  -7  -5 2391.13 350.082  18
   0  -7  -6 4294.27 386.123  18
   0  -7  -7 231.570 114.126  18
   0   8  -9 879.124 75.7703   7
   0  -8   7 5119.93 253.951  23
   0  -8   6 3607.46 205.850  14
   0  -8   6 3666.70 233.187  23
   0  -8   6 3557.43 219.625  22
   0  -8   5 405.107 87.8963   1
   0  -8   5 497.266 94.8847  23
   0  -8   5 478.059 72.8535  14
   0  -8   5 571.882 94.7822  22
   0  -8   4 536.758 100.094  22
   0  -8   4 427.909 67.1409  14
   0  -8   4 401.918 92.5976  23
   0  -8   4 407.794 91.1390   1
   0  -8   3 8699.67 303.801  19
   0  -8   3 7198.19 388.105  22
   0  -8   3 6748.71 384.804  23
   0  -8   3 8057.45 430.951   1
   0  -8   2 2335.35 431.452   5
   0  -8   2 2127.06 119.618  19
   0  -8   2 1749.76 185.833   1
   0  -8   2 1429.64 159.193  22
   0  -8   1 1107.34 349.723   5
   0  -8   1 1028.27 81.7725  19
   0  -8   1 864.096 119.948  23
   0  -8   0 9387.41 349.546  19
   0  -8   0 9172.43 426.525  23
   0  -8   0 10025.2 445.331  22
   0  -8   0 9825.94 858.159   5
   0  -8   0 10138.8 470.801   1
   0  -8  -1 61.5232 45.3988  23
   0  -8  -1 172.073 224.323  18
   0  -8  -1 43.4406 51.0422  22
   0  -8  -1 54.1260 224.942   5
   0  -8  -1 33.1373 47.2808   1
   0  -8  -2 2501.97 134.274  19
   0  -8  -2 3056.82 185.617  22
   0  -8  -3 2009.60 295.592  18
   0  -8  -4 5620.88 421.900  18
   0  -8  -5 7100.83 424.904  18
   0  -8  -6 1734.10 154.035  18
   0  -9   4 4085.63 216.999  23
   0  -9   3 7296.00 317.169  22
   0  -9   3 6583.45 304.329  23
   0  -9   2 1399.55 120.644  22
   0  -9   2 1402.73 117.430  23
   0  -9   1 1051.76 101.399  22
   0  -9   1 1096.84 69.2918  19
   1  -9  -1 1119.96 98.7325  22
   1  -9   0 1819.42 329.398   5
   1  -9   0 1626.30 128.800  22
   1  -9   0 1460.94 116.295  23
   1  -9   1 1327.29 121.858  22
   1  -9   1 1285.89 117.270  23
   1  -9   1 1640.53 316.008   5
   1  -9   2 1044.94 112.244  22
   1  -9   2 1244.05 291.189   5
   1  -9   2 1117.97 114.816  23
   1  -9   3 67.2801 47.9017  22
   1  -9   3 124.817 51.8298  23
   1  -9   4 72.9454 47.9784  22
   1  -9   4 26.6954 42.8283  23
   1  -9   5 4824.59 246.832  23
   1  -9   5 4595.28 233.038  22
   1  -9   6 3102.79 172.708  23
   1  -8  -5 79.5698 134.340  18
   1  -8  -4 1480.69 266.253  18
   1  -8  -3 1302.67 290.652  18
   1  -8  -3 1078.37 321.727   5
   1  -8  -2 23350.1 794.250  22
   1  -8  -2 19472.4 1293.14   5
   1  -8  -2 21244.3 1142.68  18
   1  -8  -1 1744.80 364.102  18
   1  -8  -1 1787.64 159.980  22
   1  -8  -1 1683.26 152.338  23
   1  -8  -1 1725.92 114.639  19
   1  -8   0 302.185 51.2283  19
   1  -8   0 224.129 72.6946  23
   1  -8   0 452.813 91.9495  22
   1  -8   0 268.969 88.0000   1
   1  -8   1 5667.25 237.018  19
   1  -8   1 5642.57 686.126   5
   1  -8   1 5018.49 315.101  23
   1  -8   2 4051.41 304.585   1
   1  -8   2 3850.66 266.414  22
   1  -8   3 406.540 102.004  23
   1  -8   3 408.107 103.875   1
   1  -8   3 356.672 62.6073  14
   1  -8   3 387.621 91.5165  22
   1  -8   4 819.648 124.482  22
   1  -8   4 780.783 92.6331  14
   1  -8   4 860.497 131.427  23
   1  -8   5 96.8442 59.6387  22
   1  -8   5 141.386 66.5777  23
   1  -8   5 149.118 48.6186  14
   1  -8   6 164.982 51.8972  14
   1  -8   6 16.7339 55.2700  23
   1  -8   6 135.176 59.3528  22
   1  -8   7 2406.53 165.263  14
   1  -8   7 2138.95 166.090  23
   1  -8   8 7122.14 313.484  14
   1  -8   9 2552.28 145.034  14
   1  -7  -8 201.188 95.5241  15
   1  -7  -7 179.219 126.231  15
   1  -7  -7 271.051 116.332  18
   1  -7  -6 168.132 160.590  18
   1  -7  -5 1272.41 298.381  18
   1  -7  -4 66.4099 278.736   5
   1  -7  -4 14.7291 229.361  18
   1  -7  -3 360.984 227.162  15
   1  -7  -3 702.586 104.769  22
   1  -7  -3 913.581 329.737  18
   1  -7  -3 593.740 368.004   5
   1  -7  -2 1192.51 133.598  22
   1  -7  -2 569.980 260.401  15
   1  -7  -2 1282.48 383.286  18
   1  -7  -2 770.895 108.130  25
   1  -7  -2 730.167 118.260   1
   1  -7  -2 802.465 115.880  23
   1  -7  -1 5177.90 607.041  18
   1  -7  -1 4822.49 323.520   1
   1  -7  -1 4611.98 573.629  15
   1  -7  -1 4773.13 222.362  19
   1  -7  -1 4761.53 282.804  22
   1  -7  -1 4887.39 308.696  23
   1  -7   0 16542.0 1289.47   5
   1  -7   0 16932.0 688.462  23
   1  -7   0 18763.0 756.176   1
   1  -7   0 19127.7 581.222  19
   1  -7   0 15749.2 643.110  22
   1  -7   1 35546.7 937.634  19
   1  -7   1 25497.6 930.035  14
   1  -7   1 35260.8 1606.93  18
   1  -7   1 31806.3 1825.47   5
   1  -7   1 28054.5 1045.99  23
   1  -7   1 24229.6 975.232  25
   1  -7   2 1190.36 132.243  25
   1  -7   2 1197.32 97.1341  19
   1  -7   2 940.259 371.745   5
   1  -7   2 1007.11 165.623   1
   1  -7   2 870.699 102.981  14
   1  -7   2 991.679 129.463  22
   1  -7   3 2308.27 222.238  23
   1  -7   3 2748.05 262.263   1
   1  -7   3 2156.53 195.812  22
   1  -7   3 2263.49 179.200  14
   1  -7   4 388.872 91.2175  22
   1  -7   4 501.305 114.749   1
   1  -7   4 350.777 73.1805  14
   1  -7   4 440.892 105.291  23
   1  -7   4 402.576 300.528   5
   1  -7   5 1519.50 165.931  22
   1  -7   5 1984.16 428.232   5
   1  -7   5 1658.97 190.484  23
   1  -7   5 1517.66 150.711  14
   1  -7   5 1159.92 154.788   1
   1  -7   6 635.499 109.810  22
   1  -7   6 558.760 93.4844  14
   1  -7   6 384.711 108.447  23
   1  -7   7 634.870 105.013  14
   1  -7   7 492.407 106.368  23
   1  -7   8 1442.36 150.129  14
   1  -7   9 472.561 85.6471  14
   1  -7  10 1925.96 136.779  14
   1  -6  -8 3913.58 329.989  18
   1  -6  -7 5716.61 508.221  18
   1  -6  -7 7174.42 733.157  15
   1  -6  -6 241.752 259.394  15
   1  -6  -6 307.663 223.843  18
   1  -6  -5 3150.79 575.161  15
   1  -6  -5 2407.91 439.713  18
   1  -6  -5 2213.93 459.971  17
   1  -6  -5 2134.28 237.709  16
   1  -6  -5 1902.67 471.306   5
   1  -6  -4 2879.73 587.866   5
   1  -6  -4 3212.69 210.710  25
   1  -6  -4 3698.17 610.341  15
   1  -6  -4 3352.79 517.445  18
   1  -6  -4 2591.94 271.965  16
   1  -6  -4 3269.92 156.636  10
   1  -6  -3 4233.97 714.331   5
   1  -6  -3 5810.75 293.024  22
   1  -6  -3 3672.56 326.303  16
   1  -6  -3 5151.64 631.911  18
   1  -6  -3 4087.05 192.860  10
   1  -6  -3 5297.47 709.615  15
   1  -6  -3 3611.00 592.740  17
   1  -6  -3 5120.85 299.795  23
   1  -6  -3 4561.19 276.616   1
   1  -6  -3 4057.54 203.447  19
   1  -6  -3 4469.73 250.184  25
   1  -6  -2 8166.55 937.932   5
   1  -6  -2 10060.7 872.139  18
   1  -6  -2 9000.89 400.521  22
   1  -6  -2 7215.00 818.147  17
   1  -6  -2 9914.54 446.914  23
   1  -6  -2 7869.20 495.568  16
   1  -6  -2 9316.57 445.274   1
   1  -6  -2 7481.11 357.245  25
   1  -6  -1 3924.35 280.311   1
   1  -6  -1 3764.90 257.423  23
   1  -6  -1 3790.15 182.156  19
   1  -6  -1 3176.06 600.809   5
   1  -6  -1 3549.56 170.900  10
   1  -6  -1 3486.65 549.828  17
   1  -6  -1 4379.01 563.089  18
   1  -6  -1 3324.05 223.881  22
   1  -6   0 3070.38 150.403  10
   1  -6   0 2797.69 239.972   1
   1  -6   0 2448.93 183.893  22
   1  -6   0 3337.69 162.008  19
   1  -6   0 2825.41 216.009  23
   1  -6   0 2826.94 170.478   8
   1  -6   0 2934.49 450.129  15
   1  -6   0 2570.40 450.713  17
   1  -6   1 454.562 90.9201  23
   1  -6   1 527.769 71.5900   8
   1  -6   1 910.487 300.372  18
   1  -6   1 623.793 68.1158  19
   1  -6   1 389.856 66.1571  25
   1  -6   1 480.502 114.037   1
   1  -6   1 432.706 68.1936  14
   1  -6   1 438.148 301.848   5
   1  -6   2 8072.83 316.373   8
   1  -6   2 9342.48 307.761  19
   1  -6   2 6930.99 420.621   1
   1  -6   2 5706.24 328.691  22
   1  -6   2 9135.18 706.074  18
   1  -6   2 5878.92 310.806  14
   1  -6   2 6251.97 322.563  25
   1  -6   2 5848.99 353.147  23
   1  -6   3 16672.5 752.034   1
   1  -6   3 14105.7 630.287  14
   1  -6   3 14056.2 679.844  23
   1  -6   3 14723.6 640.374  25
   1  -6   3 14856.0 656.094  22
   1  -6   4 59113.5 1932.30  23
   1  -6   4 57925.7 1945.78   1
   1  -6   4 57738.4 1855.91  14
   1  -6   4 59065.4 1880.74  22
   1  -6   5 50140.8 1582.56  14
   1  -6   5 50947.8 1608.68  22
   1  -6   5 52049.3 1670.05  23
   1  -6   6 4661.36 388.336  28
   1  -6   6 4566.40 292.412  14
   1  -6   6 4383.23 327.953  23
   1  -6   6 4505.75 296.154  22
   1  -6   7 1481.26 167.821  13
   1  -6   7 1954.25 193.686  14
   1  -6   7 1982.29 260.038  28
   1  -6   7 1855.27 202.467  23
   1  -6   8 6726.63 386.584  14
   1  -6   8 7268.16 516.414  28
   1  -6   9 6310.85 344.530  14
  -1   6  -9 3737.49 254.698  30
   1  -6  10 657.087 103.962  14
  -1   6 -10 455.738 80.9533  30
   1  -6  11 3855.62 205.092  14
  -1   6 -11 7032.02 283.360   7
   1  -5  -9 380.084 230.365  15
   1  -5  -8 3761.73 418.196  18
   1  -5  -8 4812.90 675.997  15
   1  -5  -7 35.3818 30.4288  29
   1  -5  -7 80.9004 159.480  17
   1  -5  -7-20.0564 260.465   2
   1  -5  -6 2974.58 543.303   5
   1  -5  -6 4107.92 190.474  24
   1  -5  -6 3408.38 554.754  17
   1  -5  -6 4450.17 213.345  29
   1  -5  -5 63038.6 1648.70  25
   1  -5  -5 52812.1 1563.93  29
   1  -5  -5 44617.0 1524.37  24
   1  -5  -5 54509.4 1528.03  10
   1  -5  -5 53514.0 2078.34   2
   1  -5  -5 40728.6 2436.42   5
   1  -5  -4 117920. 3493.18   1
   1  -5  -4 111795. 3418.30  19
   1  -5  -4 119854. 3399.57  10
   1  -5  -4 119908. 3462.55  25
   1  -5  -3 48796.1 1500.98   1
   1  -5  -3 42456.6 1428.60  25
   1  -5  -3 44938.9 1391.89  19
   1  -5  -3 64240.4 2778.58  15
   1  -5  -3 52931.7 2002.62   2
   1  -5  -3 47766.0 2520.44   5
   1  -5  -3 44779.0 1375.40  10
   1  -5  -3 58391.7 1508.65  22
   1  -5  -2 20211.8 1188.26  18
   1  -5  -2 22533.8 1037.27   2
   1  -5  -2 16954.6 525.515  10
   1  -5  -2 15355.9 1263.79   5
   1  -5  -2 13474.7 557.723  25
   1  -5  -2 16682.6 646.796   1
   1  -5  -2 17096.7 602.454  22
   1  -5  -2 15416.6 1149.08  17
   1  -5  -1 794.410 63.8510  10
   1  -5  -1 951.363 72.7595  19
   1  -5  -1 1113.17 311.016  18
   1  -5  -1 795.978 92.8410  22
  -1   5   1 338.616 76.6324  31
   1  -5  -1 862.956 81.5356   8
   1  -5  -1 759.312 113.061   1
   1  -5  -1 724.182 337.805   5
   1  -5   0 1549.16 157.950   1
   1  -5   0 1417.45 87.6975  10
   1  -5   1 39063.8 1314.78  25
   1  -5   1 45935.8 2060.92   5
   1  -5   2 15718.3 1022.47   5
   1  -5   2 13512.0 524.875  22
   1  -5   2 13028.2 500.230  25
   1  -5   2 18121.4 899.255  18
   1  -5   2 13517.9 567.282  23
   1  -5   2 16638.9 638.703   1
   1  -5   3 4240.88 225.529  13
   1  -5   3 5122.94 306.784   1
   1  -5   3 4045.36 215.344  25
   1  -5   3 5359.67 567.517   5
   1  -5   3 4690.46 281.784  23
   1  -5   3 4627.35 250.365  22
   1  -5   3 5070.56 335.154  28
   1  -5   4 5162.42 279.988  22
   1  -5   4 4762.65 294.518   1
   1  -5   4 5080.21 312.691  23
   1  -5   4 5095.39 264.664  25
   1  -5   4 5222.53 373.823  28
   1  -5   4 4595.07 268.346  13
   1  -5   5 9157.33 443.647  23
   1  -5   5 8920.01 399.762  22
   1  -5   5 8060.32 404.701  13
   1  -5   5 9798.02 558.329  28
   1  -5   5 10744.5 802.801   5
   1  -5   6 5919.07 346.766  13
   1  -5   6 6312.83 365.465  23
  -1   5  -7 21791.8 976.381  30
   1  -5   7 28208.2 1048.33  13
   1  -5   8 6584.51 434.733  13
  -1   5  -8 6271.57 414.609  30
   1  -5   8 7262.58 412.436  14
   1  -5   9 3983.03 453.070  28
  -1   5  -9 3305.89 285.900  30
   1  -5   9 3072.80 257.707  14
   1  -5  10 3843.56 419.620  28
   1  -5  10 3650.06 263.412  14
  -1   5 -10 3456.17 279.447  30
  -1   5 -11 2460.55 210.772  30
   1  -5  11 2814.90 331.283  28
  -1   5 -11 2976.03 202.614   7
   1  -5  12 7272.56 428.714  28
  -1   5 -12 5581.39 277.045  30
   1  -4 -11 968.622 213.503  15
   1  -4 -10 149.274 194.638  15
   1  -4 -10 36.6117 26.2380  29
   1  -4  -9 152.522 41.7751  29
   1  -4  -9 128.860 36.7163  24
   1  -4  -8 443.280 65.7275  29
   1  -4  -8 492.857 310.738   2
   1  -4  -8 452.462 57.0503  24
   1  -4  -7 1793.50 131.792  29
   1  -4  -7 2230.89 438.099   2
   1  -4  -7 1838.74 114.512  24
   1  -4  -6 57.8143 29.1870  10
   1  -4  -6 12.8223 340.624   2
   1  -4  -6 73.5887 224.737   5
   1  -4  -6 87.7681 38.2959  29
   1  -4  -6 27.8813 31.7689  24
   1  -4  -5 8331.53 767.581   2
   1  -4  -5 8862.35 341.886  24
   1  -4  -5 7283.06 900.369   5
   1  -4  -5 7927.07 803.368  17
   1  -4  -5 10134.6 336.505  10
   1  -4  -5 10797.2 395.421  25
   1  -4  -5 9995.75 377.928  29
   1  -4  -4 5135.00 788.239   5
   1  -4  -4 5132.24 218.026  29
   1  -4  -4 4270.69 188.077  19
   1  -4  -4 4351.61 573.951  17
   1  -4  -4 4789.63 183.268  10
   1  -4  -4 5110.78 231.947  25
   1  -4  -3 6597.79 837.119   5
   1  -4  -3 7212.55 626.386   2
   1  -4  -3 4871.69 241.461  25
   1  -4  -2 4572.64 212.730  25
  -1   4   2 2988.08 181.446  31
   1  -4  -1 125202. 3297.21  21
  -1   4   1 97700.3 3172.10  31
   1  -4   0 81345.4 2396.06  25
   1  -4   1 199338. 5461.22  13
   1  -4   1 183446. 5636.56  21
   1  -4   1 186886. 5501.67  25
   1  -4   2 480.029 63.2258  25
   1  -4   2 397.468 93.5068  21
   1  -4   2 333.356 58.7902  13
   1  -4   3 53233.1 1685.36  25
   1  -4   3 64889.6 1793.62  13
   1  -4   4 59693.0 1721.40  13
   1  -4   4 49302.5 1554.23  25
   1  -4   5 15097.3 675.285  13
   1  -4   6 15888.4 753.918  13
   1  -4   7 14033.5 760.584  13
  -1   4  -8 4135.06 326.328  30
   1  -4   8 3547.56 327.117  13
  -1   4  -9 11561.1 591.075  30
  -1   4  -9 7685.25 452.787  26
   1  -4   9 9770.46 511.366  14
  -1   4  -9 12992.9 671.534  31
   1  -4   9 8832.13 578.168  13
   1  -4  10-16.6853 166.432  28
  -1   4 -10 156.614 97.5587  30
   1  -4  10 60.8769 55.1771  14
  -1   4 -11 5540.17 361.233  30
   1  -4  11 5769.65 557.031  28
   1  -4  12 351.580 152.660  28
  -1   4 -12 341.654 84.1085  30
   1  -3 -11 31.9391 129.032  15
   1  -3 -11 1.66686 23.1453  29
   1  -3 -11 28.0525 22.6099  24
   1  -3 -10 4768.41 701.946  15
   1  -3 -10 7936.49 276.897  24
  -1   3  10 4234.27 460.529  27
   1  -3 -10 7421.95 308.859  29
   1  -3  -9 4248.32 189.662  24
   1  -3  -9 3903.43 217.862  29
   1  -3  -8 20277.5 1515.00  17
   1  -3  -8 25636.9 1570.17   2
   1  -3  -7 18357.2 733.127  29
   1  -3  -7 23204.6 1228.95   2
   1  -3  -6 596.661 77.4852  25
   1  -3  -6 932.106 114.182  24
   1  -3  -6 313.844 187.797  17
   1  -3  -6 888.758 372.419   2
   1  -3  -6 551.334 73.7190  29
   1  -3  -5 82001.5 1670.12  24
   1  -3  -5 35253.8 1703.35   6
   1  -3  -5 41719.3 1526.79  29
   1  -3  -5 50916.6 1560.96  25
   1  -3  -5 96588.9 2479.06   2
   1  -3  -4 10185.6 561.864   6
   1  -3  -4 13913.7 470.596  25
   1  -3  -3 156571. 5041.77   6
   1  -3  -3 184404. 4971.16  25
  -1   3   2 25828.8 890.964  31
   1  -3  -2 30288.3 953.182   6
   1  -3  -1 26529.6 819.143   6
   1  -3  -1 25288.8 901.462  21
   1  -3   0 127214. 3594.43  13
   1  -3   1 4212.57 253.057  21
   1  -3   1 4163.03 179.071  13
   1  -3   2 2166.27 125.756  25
   1  -3   2 1978.35 129.271  13
   1  -3   2 2021.59 172.879  21
   1  -3   3 100103. 2885.77  13
   1  -3   3 96066.7 2952.73  21
   1  -3   3 96775.1 2805.81  25
   1  -3   4 14426.2 477.797  25
   1  -3   4 15002.5 627.783  21
   1  -3   5 12037.9 556.569  13
   1  -3   6 17778.0 734.945  13
  -1   3  -6 12889.1 513.891  26
  -1   3  -7 40996.7 1330.73  26
   1  -3   8 21655.8 1007.18  13
  -1   3  -8 13516.1 611.092  26
  -1   3  -9 248.433 99.3051  30
   1  -3   9 204.329 98.9197  13
  -1   3  -9 298.414 85.8334  26
  -1   3 -10 2546.23 255.287  30
  -1   3 -11 2769.70 210.527  29
  -1   3 -11 4711.15 314.892  30
   1  -3  12 650.019 207.801  28
  -1   3 -12 660.562 108.768  30
  -1   3 -12 366.868 64.9001  29
   1  -3  13 634.666 141.479  28
   1  -2 -12 1012.24 79.3170  29
   1  -2 -12 318.881 129.575  15
  -1   2  11 873.566 230.155  27
   1  -2 -11 1567.95 125.743  29
   1  -2 -11 973.783 303.232  15
  -1   2  10 4877.35 623.419  27
   1  -2 -10 6909.19 360.382  29
   1  -2  -9 256.372 65.2206  29
   1  -2  -9 316.739 353.273   2
   1  -2  -9 241.103 82.1272  24
   1  -2  -8 244.791 60.4339  29
   1  -2  -8 668.626 399.122   2
   1  -2  -7 5674.04 537.460   6
   1  -2  -7 10908.3 816.163   2
   1  -2  -6 11735.9 715.990   6
   1  -2  -5 201999. 3004.82  25
   1  -2  -5 137696. 3331.93   6
   1  -2  -4 41291.1 1468.55   6
   1  -2  -3 10079.9 362.068  21
  -1   2   3 6927.14 289.095  31
   1  -2  -2 54516.0 1574.52  21
  -1   2   2 49936.6 1508.86  31
   1  -2  -1 33430.9 1050.42  21
  -1   2   1 32806.2 1003.67  31
   1  -2   1 18068.5 633.834  21
   1  -2   2 64926.2 1953.92  21
   1  -2   3 1117.88 110.043  21
   1  -2   3 1227.39 74.0769  25
   1  -2   4 34204.2 985.856  25
   1  -2   4 34028.5 1122.42  21
   1  -2   5 138395. 4130.41  13
   1  -2   6 28570.1 1480.96  27
   1  -2   6 22854.9 961.007  13
   1  -2   7 23712.7 982.658  13
   1  -2   7 28065.5 1563.16  27
  -1   2  -8 4201.67 274.736  26
   1  -2   8 5365.24 740.165  27
   1  -2   8 5345.35 471.887  13
   1  -2   9 83.2911 102.797  13
   1  -2   9-30.0560 330.951  27
   1  -2  10 876.085 194.948  13
  -1   2 -11 4721.15 301.255  30
  -1   2 -11 3292.23 233.953  29
  -1   2 -12 2780.97 197.689  30
  -1   2 -12 1928.20 151.835  29
  -1   2 -13 237.154 50.9043  30
   1  -2  13 183.641 96.2633  28
  -1   1  12 1499.51 273.414  27
  -1   1  11 2538.96 461.205  27
   1  -1 -11 7515.80 320.917  24
  -1   1  10 747.850 332.011  27
   1  -1 -10 934.640 99.4232  30
   1  -1  -9 4775.52 275.291   7
   1  -1  -8 9702.65 397.659   7
  -1   1   8 5647.59 453.048  13
   1  -1  -7 3729.05 447.933   6
   1  -1  -7 3354.97 202.034  26
   1  -1  -6 8559.38 621.238   6
   1  -1  -6 9089.46 359.999  26
  -1   1   6 8141.39 522.173  13
   1  -1  -5 523.602 151.112   6
  -1   1   5 47.5021 67.7754  13
   1  -1  -4 96064.3 2536.14  21
  -1   1   4 63562.1 2683.21  13
  -1   1   3 25443.0 864.397  13
   1  -1  -3 21725.9 701.383  21
   1  -1  -2 134098. 3954.27  21
  -1   1   2 142231. 3945.70  31
  -1   1   1 146687. 4110.70  31
   1  -1  -1 142482. 4142.16  21
  -1   1   0 107174. 2826.02  12
  -1   1   0 99324.5 2818.73  31
   1  -1   1 97436.8 2822.51  21
   1  -1   2 56075.7 1673.68  21
   1  -1   3 164583. 4696.49  21
   1  -1   4 35219.3 1077.65  21
   1  -1   5 7165.30 387.136  13
   1  -1   6 2014.08 217.175  13
   1  -1   6 1946.94 405.247  27
   1  -1   7 2203.92 453.001  27
  -1   1  -7 2194.20 167.706  26
   1  -1   7 2340.64 268.456  13
  -1   1  -8 4.15700 40.8211  30
   1  -1   8-27.9048 214.464  27
   1  -1   9 1906.72 503.764  27
   1  -1   9 1634.06 273.760  13
  -1   1  -9 1615.72 169.752  30
   1  -1  10 59359.6 2260.71  13
  -1   1 -10 62250.7 1993.89  29
  -1   1 -11 277.608 73.5536  29
  -1   1 -11 138.076 58.4426  30
  -1   1 -12-5.68080 35.0568  30
  -1   1 -12-2.58518 32.2308  29
   1  -1  13 207.848 75.0102  28
   1   0 -13 96.8528 35.5040  29
  -1   0  12 1994.57 370.152  27
   1   0 -12 1937.64 162.905  29
   1   0 -11 4101.09 241.106  30
  -1   0  11 5648.64 711.388  27
   1   0 -10 16763.4 669.280   7
  -1   0  10 21882.9 1557.96  27
   1   0  -9 20646.5 759.950   7
  -1   0   9 18096.9 961.884  13
   1   0  -8 19672.4 1294.84   6
   1   0  -8 17224.5 656.880   7
  -1   0   8 17446.0 908.771  13
  -1   0   7 93.7826 96.4505  13
   1   0  -7 85.6518 124.559   6
  -1   0   6 3256.53 309.473  13
   1   0  -6 2875.18 396.558   6
  -1   0   5 453027. 12631.2  13
   1   0  -5 414955. 12872.2   6
  -1   0   4 739.822 79.3699   4
  -1   0   4 935.682 138.310  13
  -1   0   3 265203. 7646.47  13
  -1   0   2 4483.68 259.202  13
  -1   0   2 5516.91 291.473  31
  -1   0   1 255802. 7232.09  31
  -1   0   0 11549.4 397.523  12
  -1   0  -1 33546.3 1024.90  31
  -1   0  -1 39043.7 1080.89  12
  -1   0  -2 83351.6 2375.99  31
  -1   0  -3 97429.9 2536.98   4
  -1   0  -3 81067.3 2529.80  31
   1   0   4 85.3741 21.0849  21
  -1   0  -4 100.099 22.2756  31
  -1   0  -5 86.4957 21.8393  31
   1   0   6 166189. 4993.56  13
  -1   0  -7 32290.9 1084.81  30
   1   0   7 27865.7 1715.41  27
  -1   0  -8 40843.0 1356.89  30
   1   0   8 38764.7 2139.98  27
  -1   0  -9 42923.6 1402.42  30
  -1   0  -9 45077.5 1406.61  29
   1   0   9 40703.8 1697.02  13
   1   0   9 40248.0 2184.56  27
   1   0  10 2043.28 427.755  27
  -1   0 -10 2615.42 196.540  29
  -1   0 -10 2236.30 177.359  30
  -1   0 -11 716.729 95.8493  29
  -1   0 -11 840.175 353.467   2
  -1   0 -11 581.473 82.4611  30
  -1   0 -12 513.293 66.8151  29
   1   1 -13 101.630 40.2062  29
   1   1 -12 108.476 52.6205  30
   1   1 -12 187.952 61.6323  29
  -1  -1  12 163.935 195.395  27
  -1  -1  11 3865.00 618.318  27
   1   1 -11 3416.03 235.221   7
   1   1 -10 9962.62 485.893  26
   1   1 -10 9771.77 462.988   7
  -1  -1  10 8742.87 617.623  13
  -1  -1   9 43.8831 92.8103  13
   1   1  -9 206.970 79.2175  26
   1   1  -9 55.5011 67.8066   7
   1   1  -8 9970.22 971.744   6
  -1  -1   8 11393.8 685.582  13
   1   1  -8 11816.3 487.141   7
  -1  -1   7 25558.7 1006.03  13
   1   1  -7 21613.1 1325.66   6
  -1  -1   6 110774. 3361.08  13
   1   1  -6 95096.5 3747.43   6
  -1  -1   5 67775.4 1357.66  13
   1   1  -5 61185.3 1837.77   6
  -1  -1   4 656.598 100.328   4
  -1  -1   4 850.361 125.244  13
  -1  -1   3 71334.9 1951.99  13
  -1  -1   3 51792.5 1945.64   4
  -1  -1   2 372645. 10634.6   4
  -1  -1   1 194961. 5621.68   4
  -1  -1   0 183398. 5211.96  12
  -1  -1  -1 202017. 5510.69  31
  -1  -1  -1 181364. 5562.99   4
  -1  -1  -2 44029.6 1204.68   4
  -1  -1  -2 34868.9 1085.32  31
  -1  -1  -3 120734. 3515.94   4
  -1  -1  -4 9688.38 359.388   4
   1   1   5 9696.44 472.626  13
  -1  -1  -6 8659.01 351.916  30
   1   1   6 8921.00 496.344  13
   1   1   7 4145.33 348.534  13
  -1  -1  -7 2754.51 173.862  30
  -1  -1  -7 3567.48 199.843  29
   1   1   7 2187.44 401.573  27
  -1  -1  -8 691.080 87.7993  30
  -1  -1  -8 826.000 102.575  29
  -1  -1  -9 2307.10 173.783  30
  -1  -1  -9 2769.61 202.832  29
  -1  -1 -10 2227.74 162.457  29
  -1  -1 -10 264.493 341.925   2
  -1  -1 -11 2936.20 175.850  29
  -1  -1 -12 347.320 49.9792  29
   1   2 -13 4770.40 238.900  30
   1   2 -13 5367.91 247.686  29
   1   2 -12 170.311 68.2178  30
   1   2 -11 2856.88 224.287   7
   1   2 -11 3008.60 245.149  26
   1   2 -10 10632.5 517.639  26
  -1  -2  10 9703.84 660.635  13
   1   2 -10 11603.7 528.894   7
  -1  -2   9 691.410 175.511  13
   1   2  -9 563.748 108.218  26
  -1  -2   9 1113.77 379.934  27
   1   2  -9 1116.91 152.609   7
  -1  -2   8 5870.49 454.745  13
   1   2  -8 5292.31 747.249   6
   1   2  -8 4749.86 285.284  26
   1   2  -7 10252.3 945.455   6
  -1  -2   7 11433.7 608.782  13
   1   2  -6 2749.07 437.916   6
   1   2  -6 3045.74 183.070  26
  -1  -2   6 4342.06 507.199  27
  -1  -2   6 3995.89 316.978  13
   1   2  -5 7440.63 631.253   6
  -1  -2   5 4319.84 294.928   4
  -1  -2   4 31555.6 1184.38   4
  -1  -2   3 710.942 145.293   4
  -1  -2   3 964.997 115.108  13
  -1  -2   2 924738. 27675.1   4
  -1  -2   2 999999. 27459.4  13
  -1  -2   1 412749. 11877.0   4
  -1  -2   0 24258.2 773.350  12
  -1  -2  -1 192421. 5313.93   4
  -1  -2  -1 173678. 5174.44  25
  -1  -2  -2 60817.8 1929.25   4
  -1  -2  -3 2457.09 193.491   4
  -1  -2  -4 16046.4 628.682   4
  -1  -2  -5 8693.56 303.831  29
   1   2   5 4295.11 306.579  13
  -1  -2  -6 2106.96 350.205  17
  -1  -2  -6 1527.65 125.393  29
  -1  -2  -7 17679.0 669.375  29
  -1  -2  -7 8533.64 932.421   2
  -1  -2  -7 13584.9 993.575  17
  -1  -2  -7 23225.0 633.674  24
  -1  -2  -8 35322.5 1709.64   2
  -1  -2  -8 36010.8 1269.28  29
  -1  -2  -9 13842.4 533.463  29
  -1  -2  -9 16073.2 467.337  24
  -1  -2 -10 143.346 279.851   2
  -1  -2 -10 1088.48 103.122  29
  -1  -2 -11 30.1012 31.9999  29
  -1  -2 -12 3624.61 358.126  15
   1   3 -13 601.782 71.3621  29
  -1  -3  13 643.002 134.189  28
   1   3 -12 3334.26 236.812  30
   1   3 -12 3631.46 231.169   7
   1   3 -11 43038.4 1401.90   7
   1   3 -11 39670.6 1405.65  26
   1   3 -10 296.438 108.944   7
  -1  -3  10 204.304 197.356  27
   1   3 -10 106.075 70.8418  26
  -1  -3   9 265.739 104.822  13
   1   3  -9 143.774 75.7379  26
  -1  -3   9 101.151 167.375  27
  -1  -3   8 994.291 150.919  14
  -1  -3   8 1061.22 296.893  27
   1   3  -8 925.693 123.477  26
  -1  -3   7 4909.42 331.196  14
   1   3  -7 4042.24 249.299  26
  -1  -3   7 5013.45 540.897  27
  -1  -3   6 24590.5 1012.53  13
  -1  -3   6 27142.9 1264.54  27
  -1  -3   6 28583.3 1004.14  14
   1   3  -5 85.3259 103.406   6
  -1  -3   5 29.4596 46.6714  13
  -1  -3   4 75523.5 2347.46   4
  -1  -3   4 90429.8 2143.25  13
  -1  -3   3 12714.4 452.443  13
  -1  -3   3 13267.0 674.565   4
  -1  -3   2 10144.6 600.431   4
  -1  -3   1 20190.7 911.080   4
  -1  -3   1 20346.0 663.724  12
  -1  -3   0 286395. 8175.54  25
  -1  -3  -1 219148. 6142.02   4
  -1  -3  -1 199889. 5931.94  25
  -1  -3  -2 12287.9 634.401   4
  -1  -3  -2 15237.4 569.328  25
  -1  -3  -3 70860.3 2311.88   4
  -1  -3  -4 3207.51 257.054   4
  -1  -3  -4 2794.42 155.082  29
  -1  -3  -5 30129.9 946.773  33
  -1  -3  -5 22764.3 754.019  19
  -1  -3  -5 26375.6 761.798  24
  -1  -3  -5 29529.8 1458.46  17
  -1  -3  -5 24267.8 808.327  29
  -1  -3  -6 7297.24 702.832  17
  -1  -3  -6 8480.99 300.628  24
  -1  -3  -7 365.578 314.473   2
  -1  -3  -7 362.305 46.7821  24
  -1  -3  -7 352.555 217.251  17
  -1  -3  -8 333.380 192.088  17
  -1  -3  -8 422.327 321.261   2
  -1  -3  -8 889.783 66.6569  24
  -1  -3  -9 10244.6 701.601   2
  -1  -3 -10 43.8320 213.991   2
  -1  -3 -11 49.8677 107.695  15
   1   4 -12 1069.61 124.378   7
   1   4 -12 985.884 119.300  30
   1   4 -11 17239.7 744.362  30
   1   4 -11 17867.8 731.916  26
   1   4 -10 44.6331 59.3134  26
  -1  -4  10 33.0076 44.2626  14
   1   4 -10 37.5527 81.3743   7
  -1  -4   9 185.812 87.0317  13
   1   4  -9 259.064 86.0090  26
  -1  -4   8 21106.4 961.406  13
   1   4  -8 22195.6 869.825  26
   1   4  -7 43862.4 1474.06  26
  -1  -4   7 40162.9 1557.41  13
  -1  -4   6 2271.26 214.069  14
  -1  -4   6 2258.61 211.837  13
  -1  -4   5 31.0804 39.1561  13
  -1  -4   5 147.939 118.708   4
  -1  -4   5 28.3671 44.1217  14
  -1  -4   4 24700.8 1201.98   4
  -1  -4   4 21494.1 850.541  13
  -1  -4   3 3163.05 365.455   4
  -1  -4   2 98006.6 3228.81   4
  -1  -4   2 95037.7 2760.75  12
  -1  -4   1 20158.4 982.818   4
  -1  -4   0 1751.92 242.945   4
  -1  -4  -1 54.6420 228.240   2
  -1  -4  -1 359.154 123.606   4
  -1  -4  -1 75.6886 57.2800  33
  -1  -4  -2 81573.8 2532.74   4
  -1  -4  -2 75397.4 2554.49   2
  -1  -4  -3 47651.6 1538.73   4
  -1  -4  -3 36644.6 1115.91  19
  -1  -4  -3 38766.2 1295.67  33
  -1  -4  -3 50339.5 2489.37   5
  -1  -4  -3 35694.3 1138.84   8
  -1  -4  -4 65779.0 1979.07  19
  -1  -4  -4 79952.4 2927.72  17
  -1  -4  -4 71198.8 2025.64  29
  -1  -4  -4 64334.1 2004.33   8
  -1  -4  -4 78437.0 2178.14  33
  -1  -4  -4 73722.0 3340.81   5
  -1  -4  -5 32046.3 1676.91  17
  -1  -4  -5 34622.3 1091.85  33
  -1  -4  -5 31957.8 980.823  29
  -1  -4  -6 24778.7 1452.43  17
  -1  -4  -6 24981.3 815.659  29
  -1  -4  -6 24465.1 1212.37   2
  -1  -4  -7 6539.93 286.929  29
  -1  -4  -7 7360.06 604.135   2
  -1  -4  -8-9.32705 238.894   2
  -1  -4  -8 92.7339 36.3455  29
  -1  -4  -8 241.248 196.921  17
  -1  -4  -9 2211.26 318.118  17
  -1  -4  -9 2420.32 320.682   2
  -1  -4 -11 1127.06 162.679  15
   1   5 -12 10.1658 30.2078  30
   1   5 -12 17.3278 45.9844   7
   1   5 -11 5426.62 300.995  30
   1   5 -11 6451.82 323.861  26
   1   5 -10 8959.60 441.174  26
  -1  -5  10 7512.64 397.021  14
   1   5  -9 125.477 71.4191  26
  -1  -5   9 328.465 90.0949  14
  -1  -5   8 9463.49 492.075  14
   1   5  -8 9010.20 456.576  26
   1   5  -7 3449.80 248.252  26
  -1  -5   7 3112.70 264.613  14
  -1  -5   6 167.132 71.1941  22
  -1  -5   6 244.857 91.3860  23
  -1  -5   6 287.057 57.4294  20
  -1  -5   6 296.028 88.6226  14
  -1  -5   6 122.000 58.3911   1
  -1  -5   5 21627.5 1318.76   4
  -1  -5   5 22398.4 1041.50  22
  -1  -5   5 25390.9 1110.66  23
  -1  -5   5 36649.8 974.678   8
  -1  -5   5 34084.9 969.162  20
  -1  -5   5 25606.7 1051.18  14
  -1  -5   4 99385.9 3701.97  22
  -1  -5   4 132279. 3576.98  20
  -1  -5   4 105157. 4106.24   4
  -1  -5   4 137447. 3586.41   8
  -1  -5   4 106184. 3769.41  23
  -1  -5   3 68794.7 2373.00  22
  -1  -5   3 79696.9 2222.02   8
  -1  -5   3 78554.4 2212.12  20
  -1  -5   3 72694.7 2796.73   4
  -1  -5   3 68020.9 2535.98  18
  -1  -5   3 67037.6 2408.45  23
  -1  -5   3 70737.5 2309.21  14
  -1  -5   2 2873.99 360.281  18
  -1  -5   2 2488.59 190.414  14
  -1  -5   2 2670.83 150.295  20
  -1  -5   2 2431.45 344.965   4
  -1  -5   2 2456.03 222.207  22
  -1  -5   2 2821.22 157.551   8
  -1  -5   2 2851.48 260.433  23
  -1  -5   1 1024.26 86.4255  20
  -1  -5   1 1212.31 281.739  18
  -1  -5   1 1069.18 115.535  14
  -1  -5   1 980.670 89.2727   8
  -1  -5   0 42981.6 1333.13  22
  -1  -5   0 39858.1 1622.99   4
  -1  -5   0 41304.1 1839.70  17
  -1  -5   0 45161.9 1401.09  23
  -1  -5  -1 62468.7 1647.10  22
  -1  -5  -1 51681.9 1894.28   4
  -1  -5  -1 41611.4 1394.72   8
  -1  -5  -1 53994.6 2611.36   5
  -1  -5  -1 48930.1 2147.55  17
  -1  -5  -1 59583.8 1655.98  23
  -1  -5  -2 25.0746 62.5288  22
  -1  -5  -2 14.1120 28.4484   8
  -1  -5  -2 34.1019 28.6440  19
  -1  -5  -2 10.8478 93.7034   4
  -1  -5  -2 204.274 176.326  15
  -1  -5  -2 19.0024 174.096  17
  -1  -5  -2 75.5319 60.8725  23
  -1  -5  -2-10.4394 251.032   2
  -1  -5  -3 7266.50 321.451   8
  -1  -5  -3 7340.17 301.174  19
  -1  -5  -3 9567.92 1044.99   5
  -1  -5  -3 8588.10 807.481  17
  -1  -5  -3 10202.0 442.818  23
  -1  -5  -4 19057.2 596.815  19
  -1  -5  -4 17091.5 614.821   8
  -1  -5  -5 16104.1 534.007  19
  -1  -5  -6 4643.38 539.319   2
  -1  -5  -6 9851.77 840.861  17
  -1  -5  -7 179.608 228.232   2
  -1  -5  -7 3265.47 465.037  17
  -1  -5  -8 508.298 217.732   2
  -1  -5  -8 972.552 233.757  17
  -1  -5  -9 1449.25 256.685  15
  -1  -5  -9 1538.18 217.250  18
  -1  -5 -10 1152.27 155.039  15
   1   6 -11 1758.91 137.848   7
   1   6 -10 378.064 75.3266  26
   1   6 -10 568.342 105.511   7
   1   6  -9 481.792 92.1624  26
  -1  -6   9 414.338 85.3983  14
   1   6  -8 1429.35 154.669  26
  -1  -6   8 1772.42 172.082  14
   1   6  -7 22210.8 786.083  26
  -1  -6   7 20517.9 784.935  14
  -1  -6   6 1895.07 192.390  22
  -1  -6   6 1647.24 183.142   1
  -1  -6   6 2142.69 215.187  23
  -1  -6   6 2423.05 207.803  14
  -1  -6   5 6.12281 54.0372  23
  -1  -6   5 42.8735 62.0140  22
  -1  -6   5 88.6690 74.1170   1
  -1  -6   5 28.8205 30.3840   8
  -1  -6   4 7306.75 442.526  22
  -1  -6   4 9404.55 357.283  20
  -1  -6   4 9958.73 371.019   8
  -1  -6   4 7372.90 464.071  23
  -1  -6   4 7725.02 406.591  14
  -1  -6   3 22297.5 700.770  20
  -1  -6   3 23787.0 724.001   8
  -1  -6   3 21057.9 1203.62   4
  -1  -6   3 18096.0 749.202  14
  -1  -6   3 18576.2 824.934  22
  -1  -6   3 17880.9 840.291  23
  -1  -6   2 1298.73 103.664  20
  -1  -6   2 1240.56 110.150   8
  -1  -6   2 1382.57 289.395   4
  -1  -6   2 1234.02 128.717  14
  -1  -6   2 1094.08 156.476  22
  -1  -6   2 1082.27 159.695  23
  -1  -6   1 25061.5 1229.52  18
  -1  -6   1 20297.5 696.547  20
  -1  -6   1 21496.2 724.662   8
  -1  -6   1 26686.2 1346.68  17
  -1  -6   1 22200.4 888.897  23
  -1  -6   0 9479.81 480.595  22
  -1  -6   0 8750.40 957.210   5
  -1  -6   0 9467.29 827.597  17
  -1  -6   0 8908.78 685.068   4
  -1  -6   0 9035.43 481.658  23
  -1  -6   0 9773.21 759.326  18
  -1  -6  -1 39285.2 1168.40  22
  -1  -6  -1 35486.0 1146.21  23
  -1  -6  -1 40430.9 1674.90  18
  -1  -6  -1 33758.5 1969.67   5
  -1  -6  -1 28342.8 966.315   8
  -1  -6  -1 27177.0 940.378  19
  -1  -6  -2 99.6334 63.4029  23
  -1  -6  -2 81.3645 73.1026  22
  -1  -6  -2 46.3926 30.7957  19
  -1  -6  -2 129.263 236.654  18
  -1  -6  -2 57.2825 63.0076   1
  -1  -6  -2 67.9023 35.7950   8
  -1  -6  -2 31.3759 237.593   2
  -1  -6  -3 5698.35 300.238  22
  -1  -6  -3 4379.90 696.239   5
  -1  -6  -3 5011.39 544.188  15
  -1  -6  -3 3316.09 188.110   8
  -1  -6  -3 4726.44 266.667   1
  -1  -6  -3 3701.85 176.483  19
  -1  -6  -3 4366.39 582.578  17
  -1  -6  -4 1697.87 107.134  19
  -1  -6  -4 2051.59 417.846  17
  -1  -6  -6 1230.22 281.517  18
  -1  -6  -6 580.945 218.562   2
  -1  -6  -7 52.4099 143.666  18
  -1  -6  -7 72.3444 164.197   2
  -1  -6  -7 72.6071 131.541  17
  -1  -6  -7 77.1002 113.254  15
  -1  -6  -8 2275.80 231.642  18
   1   7 -10 21.2268 36.6497   7
   1   7  -9 5063.22 256.158   7
  -1  -7   8 9543.80 409.813  14
  -1  -7   7 872.424 111.416  14
   1   7  -7 833.004 105.173  26
  -1  -7   6 379.024 83.4701   1
  -1  -7   6 352.091 85.9596  23
  -1  -7   5 2870.23 230.790  22
  -1  -7   5 3035.56 206.737  14
  -1  -7   5 2814.81 238.792  23
  -1  -7   5 2612.05 232.589   1
  -1  -7   4 3810.40 189.558   8
  -1  -7   4 2760.28 200.747  14
  -1  -7   4 3116.26 250.951  22
  -1  -7   4 3000.97 252.806  23
  -1  -7   4 3297.87 275.961   1
  -1  -7   3 11503.8 420.352   8
  -1  -7   3 11055.9 567.088   1
  -1  -7   3 9613.96 506.838  22
  -1  -7   3 9592.93 512.828  23
  -1  -7   2 837.862 133.578  22
  -1  -7   2 898.778 92.0426   8
  -1  -7   2 1349.88 388.320   5
  -1  -7   2 841.631 147.067   1
  -1  -7   2 1119.45 284.524  18
  -1  -7   1 350.461 60.1580   8
  -1  -7   1 336.508 52.7878  19
  -1  -7   1 509.990 251.188  18
  -1  -7   1 229.090 86.5282  23
  -1  -7   1 613.598 323.404   5
  -1  -7   0 4083.69 276.215  22
  -1  -7   0 3352.96 194.918   8
  -1  -7   0 4484.32 632.827   5
  -1  -7   0 4083.00 497.164  17
  -1  -7   0 4463.60 302.441   1
  -1  -7   0 3720.23 265.170  23
  -1  -7   0 4614.29 503.527  18
  -1  -7  -1 1277.40 299.050  18
  -1  -7  -1 1275.01 150.762   1
  -1  -7  -1 968.048 82.3714  19
  -1  -7  -1 1295.92 147.250  22
  -1  -7  -1 1068.82 371.479   5
  -1  -7  -1 985.221 125.640  23
  -1  -7  -1 892.613 91.4973   8
  -1  -7  -2-30.0989 62.2348  22
  -1  -7  -2 38.4004 25.8482  19
  -1  -7  -2 127.996 268.613   5
  -1  -7  -2 39.3548 32.4706   8
  -1  -7  -2 26.5485 43.3450   1
  -1  -7  -2 117.246 206.725  18
  -1  -7  -3 8075.46 303.878  19
  -1  -7  -3 10995.7 721.794  18
  -1  -7  -4 2068.58 351.884  17
  -1  -7  -5 1041.57 221.255  18
  -1  -7  -6 476.385 145.524  18
  -1  -7  -7 694.900 118.510  18
   1   8  -8 73.6942 26.6906   7
   1   8  -7 558.416 59.5238   7
  -1  -8   6 1317.42 116.974   1
  -1  -8   5 10136.7 443.567   1
  -1  -8   5 9907.30 434.308  23
  -1  -8   4 1042.19 73.2531  19
  -1  -8   4 791.034 109.274  22
  -1  -8   4 795.567 116.276   1
  -1  -8   4 694.249 101.691  23
  -1  -8   3 997.585 125.989  22
  -1  -8   3 1181.98 81.3046  19
  -1  -8   3 1036.32 85.2148   8
  -1  -8   3 1026.29 123.131  23
  -1  -8   3 1146.12 139.643   1
  -1  -8   2 757.815 108.356  22
  -1  -8   2 767.081 74.3724   8
  -1  -8   2 752.977 65.6542  19
  -1  -8   2 826.119 118.737   1
  -1  -8   1 9620.26 413.617  22
  -1  -8   1 8935.32 310.097  19
  -1  -8   1 8621.96 391.442  23
  -1  -8   0 5274.74 443.237  18
  -1  -8   0 4923.59 281.345   1
  -1  -8  -1 269.124 186.258  18
  -1  -8  -1 144.635 31.5607  19
  -1  -8  -1 130.889 52.0772   1
  -1  -8  -2 120.225 28.9253  19
  -1  -8  -2 294.645 170.849  18
  -1  -8  -3 260.124 140.423  18
  -1  -8  -5 977.452 131.948  18
  -1  -9   3 127.775 42.1662   1
  -1  -9   2 1591.14 77.3299  19
  -1  -9   2 1631.82 120.636   1
  -1  -9   1 1685.51 116.203   1
  -1  -9   1 1417.89 73.6213  19
  -1  -9   0 1811.50 84.0368  19
   2 -10   1 21.0769 22.1933  22
   2 -10   2 62.2966 26.4026  22
   2 -10   2 32.5370 20.7456  23
   2 -10   3 1094.00 77.5588  22
   2  -9  -2 5029.63 479.098   5
   2  -9  -1 54.6464 41.9434  22
   2  -9  -1 95.2869 193.508   5
   2  -9   0 12518.3 489.745  23
   2  -9   0 13886.2 507.404  22
   2  -9   1 7267.09 337.278  23
   2  -9   2 250.732 70.7804  23
   2  -9   2 184.304 65.2678  22
   2  -9   3 101.476 53.2014  22
   2  -9   3 198.166 205.822   5
   2  -9   3 98.7906 56.4188  23
   2  -9   4 956.111 106.524  22
   2  -9   4 906.803 110.154  23
   2  -9   5 1736.95 132.910  22
   2  -9   5 1631.20 139.993  23
   2  -9   6 342.408 60.9621  23
   2  -9   7 38.0494 22.8809  14
   2  -8  -4 1604.15 320.944   5
   2  -8  -3 419.487 244.153  18
   2  -8  -3 273.910 245.393   5
   2  -8  -2 3.05104 53.7949  22
   2  -8  -1 10237.9 442.603  22
   2  -8  -1 10496.0 461.014  23
   2  -8   0 1107.94 125.094  22
   2  -8   0 1047.70 131.725  23
   2  -8   1 187.545 78.2399  23
   2  -8   1 320.004 276.348   5
   2  -8   2 302.579 73.8392  22
   2  -8   2 359.737 285.992   5
   2  -8   3 5242.25 305.215  22
   2  -8   3 5499.65 267.127  14
   2  -8   4 8809.33 430.580  22
   2  -8   4 9423.45 401.295  14
   2  -8   4 9109.07 462.978  23
   2  -8   5 3099.36 223.680  22
   2  -8   5 3068.72 200.219  14
   2  -8   5 3071.01 242.378  23
   2  -8   6 193.727 64.8155  22
   2  -8   6 211.364 74.9302  23
   2  -8   6 235.194 64.0435  14
   2  -8   7 4266.19 238.793  14
   2  -8   7 3874.47 242.949  23
   2  -8   9 34.1464 28.7872  14
   2  -7  -7 754.936 215.095  15
   2  -7  -6 577.106 184.421  18
   2  -7  -6 575.864 254.230  15
   2  -7  -5 3626.87 519.038   5
   2  -7  -5 3459.59 421.511  18
   2  -7  -4 25932.2 1598.22   5
   2  -7  -4 23911.2 1319.92  18
   2  -7  -3 7623.36 340.204  22
   2  -7  -3 6384.24 809.124   5
   2  -7  -3 6858.80 781.524  15
   2  -7  -3 6370.16 309.787  25
   2  -7  -3 5479.40 615.547  18
   2  -7  -3 5661.98 428.648  16
   2  -7  -3 6289.03 254.686  10
   2  -7  -2 27909.5 1653.34  15
   2  -7  -2 25577.5 794.761  10
   2  -7  -2 26951.4 886.165  22
   2  -7  -2 23182.7 1605.50   5
   2  -7  -2 22599.8 1376.62  18
   2  -7  -2 20922.0 833.059  25
   2  -7  -2 31139.6 949.167  23
   2  -7  -1 477.954 344.449   5
   2  -7  -1 702.327 70.0037  10
   2  -7  -1 738.703 80.7206  19
   2  -7  -1 608.906 95.5125  22
   2  -7  -1 597.627 339.915  18
   2  -7  -1 426.240 71.1696  25
   2  -7  -1 555.224 103.112  23
   2  -7   0 464.394 109.915   1
   2  -7   0 353.030 77.2591  22
   2  -7   0 551.647 69.6256  19
   2  -7   0 292.616 61.6372  25
   2  -7   0 383.367 87.3172  23
   2  -7   1 1243.28 175.519   1
   2  -7   1 899.888 367.502   5
   2  -7   1 1586.62 109.944  19
   2  -7   1 852.361 102.143  25
   2  -7   1 976.458 134.684  23
   2  -7   2 3783.44 246.703  22
   2  -7   2 4467.34 325.520   1
   2  -7   2 4339.37 649.386   5
   2  -7   2 3705.37 221.954  14
   2  -7   2 3770.80 236.661  25
   2  -7   3 16778.0 639.658  22
   2  -7   3 17090.9 613.079  14
   2  -7   3 15549.5 666.085  23
   2  -7   3 16107.8 622.768  25
   2  -7   4 186.302 73.4900  22
  -2   7  -4 24.5790 68.6610  31
   2  -7   4 261.644 86.6620  23
   2  -7   4 189.040 58.9092  14
   2  -7   5 4047.45 272.344  22
   2  -7   5 4028.38 255.502  14
   2  -7   5 3903.22 294.385  23
   2  -7   6 3692.07 257.506  22
   2  -7   6 3558.44 244.491  14
   2  -7   6 3585.97 281.343  23
   2  -7   7 388.568 102.417  23
   2  -7   8 4888.78 292.545  14
   2  -7   9 151.617 63.6914  14
   2  -7  10 86.8982 41.3726  14
   2  -6  -9 892.222 211.547  15
   2  -6  -8 51.5286 176.593  15
   2  -6  -7 37.9993 113.607  18
   2  -6  -6 3446.15 517.924   5
   2  -6  -6 6018.05 217.775  10
   2  -6  -6 4851.50 405.567  16
   2  -6  -6 2568.94 402.464  18
   2  -6  -5 3190.90 149.467  10
   2  -6  -5 3247.03 197.498  25
   2  -6  -4 9759.17 867.972  18
   2  -6  -4 17511.8 572.306  22
   2  -6  -4 13864.1 465.590  10
   2  -6  -4 14072.7 787.067  16
   2  -6  -4 12336.5 500.350  25
   2  -6  -3 3368.01 163.331  10
   2  -6  -3 2822.59 482.040  18
   2  -6  -3 3861.69 222.217  22
   2  -6  -3 3278.14 652.621   5
   2  -6  -3 5142.04 751.169  15
   2  -6  -3 2949.57 191.859  25
   2  -6  -3 4394.12 258.030  23
   2  -6  -3 3635.33 376.950  16
   2  -6  -2 6681.50 314.035  22
   2  -6  -2 5943.71 653.452  18
   2  -6  -2 7481.82 286.477  19
   2  -6  -2 5428.85 282.064  25
   2  -6  -2 6525.17 833.021   5
   2  -6  -2 6869.09 516.100  16
   2  -6  -2 6195.80 252.189  10
   2  -6  -2 7042.30 348.525  23
   2  -6  -1 27875.6 999.225  22
   2  -6  -1 39740.7 1991.89  15
   2  -6  -1 30724.1 1060.09  23
   2  -6  -1 28541.0 1776.80   5
   2  -6  -1 36308.7 975.587  19
   2  -6  -1 25124.6 985.495  25
   2  -6  -1 34580.0 1371.54  16
   2  -6  -1 35013.0 1142.77   1
   2  -6  -1 31869.2 1602.55  18
   2  -6  -1 30144.7 942.134  10
   2  -6   0 9690.46 449.138  23
   2  -6   0 8407.66 396.051  22
   2  -6   0 10978.3 362.838  10
   2  -6   0 12924.9 386.482  19
   2  -6   0 11433.6 855.988  18
  -2   6   0 5968.70 452.276  31
   2  -6   0 8252.74 390.727  25
   2  -6   0 11247.0 517.611   1
  -2   6  -1 445.389 120.867  31
   2  -6   1 797.046 74.4351  10
   2  -6   1 567.650 87.1988  22
   2  -6   1 940.536 77.5977  19
   2  -6   1 851.455 118.509  23
   2  -6   1 1282.75 346.557  18
   2  -6   1 1060.92 147.332   1
   2  -6   1 635.968 88.7694  25
   2  -6   2 2943.23 203.534  22
   2  -6   2 3310.07 527.472   5
   2  -6   2 3808.54 283.303   1
  -2   6  -2 2935.20 322.648  31
   2  -6   2 3081.16 233.188  23
   2  -6   2 3018.39 194.049  25
   2  -6   3 5968.48 344.906  23
   2  -6   3 5853.87 304.499  22
   2  -6   3 5392.06 272.572  25
   2  -6   4 4748.21 281.237  22
   2  -6   4 4758.50 316.177  23
   2  -6   5 712.453 114.840  22
   2  -6   5 1027.57 330.867   5
   2  -6   5 884.222 142.316  23
   2  -6   6 33322.1 1216.74  22
   2  -6   6 43908.7 1614.74  28
   2  -6   6 47896.2 2062.27   5
   2  -6   6 34243.5 1281.00  23
   2  -6   7 2516.58 337.725  28
   2  -6   7 2087.22 213.405  23
   2  -6   8-12.2397 116.215  28
   2  -6   8-5.12566 57.1577  14
   2  -6   9 126.649 131.577  28
   2  -6   9 111.684 64.6710  14
  -2   6  -9 43.9848 49.3938  30
   2  -6  10 6979.93 358.688  14
   2  -5 -10 3907.54 414.087  15
   2  -5  -9 1227.14 334.719  15
   2  -5  -8 419.127 299.554  15
   2  -5  -7 284.055 184.552  18
   2  -5  -7 735.996 63.4866  10
   2  -5  -6 218.521 42.0740  10
   2  -5  -6 126.926 229.048  18
   2  -5  -6 69.7093 192.250   5
   2  -5  -6 239.893 48.9197  29
   2  -5  -6 169.117 43.9155  24
   2  -5  -5 54.3222 296.039   2
   2  -5  -5 591.899 344.749   5
   2  -5  -5 452.231 294.674  18
   2  -5  -5 671.160 64.5754  10
   2  -5  -5 508.809 89.3236   7
   2  -5  -5 728.795 87.9653  25
   2  -5  -5 625.494 68.2477  24
   2  -5  -4 14229.8 472.447  10
   2  -5  -4 13937.1 560.356   7
   2  -5  -4 15117.8 539.824  25
   2  -5  -4 15232.8 495.141  24
   2  -5  -3 15622.2 534.682  10
   2  -5  -3 18004.4 598.823  22
   2  -5  -3 15551.6 1296.55   5
   2  -5  -3 16794.9 610.616  25
   2  -5  -3 18525.2 567.137  24
   2  -5  -2 25606.9 820.993  23
   2  -5  -2 20906.9 699.070  10
   2  -5  -2 21011.2 746.431  22
   2  -5  -2 19002.3 1183.10  18
   2  -5  -2 24943.1 726.004  19
   2  -5  -2 23745.9 911.711  21
   2  -5  -2 28253.0 1164.57  16
   2  -5  -2 24350.4 831.872   1
   2  -5  -2 21397.4 775.589  25
   2  -5  -2 20102.9 1435.00   5
   2  -5  -1 16538.2 525.667  10
   2  -5  -1 16095.9 707.214  21
   2  -5  -1 14167.7 1099.37   5
   2  -5  -1 18639.3 548.510  19
   2  -5  -1 17675.3 656.688   1
   2  -5  -1 16078.7 986.321  18
  -2   5   1 11791.2 628.307  31
   2  -5  -1 20865.7 942.035  16
   2  -5  -1 17095.9 622.190  23
   2  -5  -1 14490.5 583.492  25
   2  -5   0 2868.60 129.746  10
   2  -5   0 2128.57 412.696   5
  -2   5   0 2140.59 215.006  31
   2  -5   0 3006.82 394.760  18
   2  -5   0 2394.94 175.168  23
   2  -5   0 1919.66 151.568  25
   2  -5   0 2459.40 424.208  15
   2  -5   1 50679.7 1686.35  23
   2  -5   1 59682.0 1757.34   1
   2  -5   1 51077.3 1810.06  21
  -2   5  -1 58044.8 1890.98  31
   2  -5   1 52315.7 1663.07  25
   2  -5   1 62942.2 2154.53  18
   2  -5   2 20838.4 675.039  13
   2  -5   2 16378.2 1066.58   5
   2  -5   2 20492.6 742.704   1
   2  -5   2 18047.6 809.294  21
   2  -5   2 17086.7 691.691  23
   2  -5   2 18740.3 666.337  25
   2  -5   3 21436.4 828.809  23
   2  -5   3 23512.5 965.345  21
   2  -5   3 22352.8 841.608   1
   2  -5   3 21459.0 1230.57   5
   2  -5   3 22904.9 777.509  25
   2  -5   4 3775.53 227.301  22
   2  -5   4 4017.96 207.570  25
   2  -5   4 3916.04 264.103  23
   2  -5   4 4742.05 292.004  13
   2  -5   4 4712.71 405.134  28
   2  -5   5 156.383 63.4366  23
   2  -5   5 175.649 125.621  28
   2  -5   5 303.096 87.4607  13
   2  -5   5 324.172 71.7594  22
   2  -5   6 791.772 130.863  23
   2  -5   6 566.114 253.599   5
   2  -5   6 1000.16 231.147  28
  -2   5  -6 343.257 92.7120  30
   2  -5   6 821.366 149.265  13
   2  -5   7 13657.3 962.581   5
   2  -5   7 14125.7 900.053  28
   2  -5   7 15438.1 751.135  13
  -2   5  -8 887.078 156.265  30
   2  -5   8 1046.72 173.110  13
   2  -5   8 1144.48 288.353  28
  -2   5  -9 7978.70 481.414  30
   2  -5   9 9785.42 780.256  28
   2  -5  10 252.660 78.1033  14
   2  -5  10 191.992 172.797  28
  -2   5 -10 104.175 74.4518  30
  -2   5 -11 2209.12 192.637  30
   2  -5  11 2810.50 358.055  28
   2  -4 -11 152.152 113.798  15
   2  -4 -10 3051.12 463.318  15
  -2   4  10 2719.48 304.742  27
   2  -4  -9 3498.57 167.307  24
   2  -4  -8 6869.37 922.796  15
   2  -4  -8 8499.96 346.806  29
   2  -4  -7 5523.49 215.980  10
   2  -4  -7 5172.59 237.169  24
   2  -4  -7 5554.57 258.905  29
   2  -4  -6 7182.95 271.959  10
   2  -4  -6 7487.50 297.339  24
   2  -4  -6 7986.07 317.742  29
   2  -4  -6 8108.43 326.869  25
   2  -4  -5 7267.65 469.893   6
   2  -4  -5 7998.45 300.888  10
   2  -4  -5 9695.58 348.713  29
   2  -4  -5 7449.10 374.527   7
   2  -4  -5 9670.17 377.864  25
   2  -4  -5 9134.17 330.463  24
   2  -4  -5 5522.85 650.733  17
   2  -4  -4 12015.9 589.325   6
   2  -4  -4 12989.0 446.198  10
   2  -4  -4 13291.3 539.156   7
   2  -4  -4 13523.6 1195.89   5
   2  -4  -4 10192.5 875.465  17
   2  -4  -4 15855.1 542.023  25
   2  -4  -4 15739.6 481.421  24
   2  -4  -3 11570.0 515.450   6
   2  -4  -3 13441.6 568.928  21
   2  -4  -3 13142.3 1093.97   5
   2  -4  -2 4860.41 291.314  21
  -2   4   2 3410.78 224.124  31
   2  -4  -1 15133.7 621.853  21
  -2   4   1 13757.5 580.603  31
   2  -4   0 4210.13 167.059  13
  -2   4   0 4981.77 297.345  31
   2  -4   1 2566.14 220.012  21
   2  -4   2 33681.8 1232.50  21
   2  -4   2 35658.6 1108.56  13
   2  -4   3 6646.88 395.015  21
   2  -4   3 6959.26 305.375  25
   2  -4   3 7054.04 333.750  13
   2  -4   4 9006.35 499.463  21
   2  -4   4 9972.35 453.566  13
   2  -4   4 9042.22 358.327  25
   2  -4   4 10193.0 615.147  28
   2  -4   5 18189.9 718.137  23
   2  -4   5 17945.5 811.755  21
  -2   4  -5 18231.9 743.501  30
   2  -4   5 22136.2 823.246  13
   2  -4   5 23238.1 1069.81  28
   2  -4   6 24077.6 1220.47  28
   2  -4   6 23147.2 948.174  13
  -2   4  -7 19920.5 918.246  31
   2  -4   7 17860.8 887.407  13
   2  -4   7 19167.8 1138.76  28
   2  -4   8 22.2069 67.8213  13
  -2   4  -8 35.3079 69.6056  31
  -2   4  -8 21.8266 69.0846  30
  -2   4  -9 3580.59 322.189  30
   2  -4   9 3295.30 365.498  13
   2  -4  10 12501.8 596.951  14
  -2   4 -10 17722.4 744.229  30
  -2   4 -11 483.116 111.195  30
   2  -4  11 480.637 223.553  28
   2  -4  12 79.2453 121.074  28
  -2   4 -12 164.883 60.7449  30
   2  -3 -11 73.5222 32.0268  24
  -2   3  11 19.0875 96.6832  27
   2  -3 -11 53.9173 127.999  15
   2  -3 -10 830.651 76.3329  24
   2  -3 -10 626.572 77.3711  29
   2  -3  -9 13760.6 522.076  29
   2  -3  -8 915.934 103.675  29
   2  -3  -8 503.330 93.4550   7
   2  -3  -8 430.685 352.838  15
   2  -3  -7 13441.0 460.648  10
   2  -3  -7 10940.7 761.497   6
   2  -3  -7 12047.3 561.659   7
   2  -3  -7 14190.1 529.939  29
   2  -3  -6 24722.1 1237.19   6
   2  -3  -6 27154.6 938.125  10
   2  -3  -6 30683.7 1001.76  29
   2  -3  -6 28278.1 1063.57   7
   2  -3  -5 4727.33 371.581   6
   2  -3  -5 5791.32 238.598  29
   2  -3  -4 222.434 65.3329  21
   2  -3  -3 8468.80 381.998  21
  -2   3   3 6761.18 318.685  31
   2  -3  -2 43190.9 1342.36  21
  -2   3   2 38761.4 1277.85  31
  -2   3   1 112288. 3141.29  31
   2  -3  -1 106183. 3171.44  21
  -2   3   1 102938. 3061.35  12
  -2   3   0 160485. 4670.71  31
  -2   3  -1 4797.66 269.946  31
   2  -3   1 3522.93 242.804  21
   2  -3   2 25641.8 923.895  21
   2  -3   3 4041.50 267.189  21
   2  -3   4 16558.1 546.872  25
   2  -3   4 15635.6 671.334  21
  -2   3  -5 205991. 5481.11  30
   2  -3   5 197230. 5546.57  13
   2  -3   6 1432.48 190.587  13
  -2   3  -6 1437.95 164.359  30
  -2   3  -7 2422.31 229.595  30
  -2   3  -7 2270.03 233.922  31
  -2   3  -8 6911.90 419.844  31
   2  -3   8 7438.14 575.003  13
  -2   3  -8 7135.32 442.586  30
  -2   3  -9 5250.17 381.068  30
   2  -3   9 6044.14 548.349  13
  -2   3 -10 4419.77 335.750  30
   2  -3  10 3969.74 557.901  28
   2  -3  11 295.874 188.084  28
  -2   3 -11 371.345 102.938  30
  -2   3 -12-3.66094 47.8704  30
   2  -3  12 21.7215 124.101  28
   2  -2 -12 97.5699 28.2738  24
  -2   2  12 62.6536 97.3045  27
   2  -2 -12 53.0058 28.5102  29
   2  -2 -11 385.152 181.458  15
  -2   2  11 176.648 175.064  27
   2  -2 -11 409.276 68.9457  29
   2  -2 -11 711.166 88.9556  24
   2  -2 -10 4835.18 288.613  29
   2  -2 -10 10284.7 387.541  24
   2  -2  -9 24.5000 43.2039  29
   2  -2  -9 29.8657 57.2952   7
   2  -2  -8 1953.56 338.261   6
   2  -2  -8 1989.86 183.973   7
   2  -2  -7 5650.39 509.666   6
   2  -2  -7 6348.73 345.207   7
   2  -2  -6 12146.5 531.145   7
   2  -2  -6 11413.9 738.457   6
   2  -2  -5 134.762 46.9730  21
   2  -2  -4 145682. 3939.23  21
  -2   2   4 122287. 3967.98  31
   2  -2  -3 142690. 4235.98  21
  -2   2   3 149600. 4240.71  31
   2  -2  -2 23939.2 848.281  21
  -2   2   2 24944.7 815.482  31
   2  -2  -1 45523.0 1427.00  21
  -2   2   1 43697.2 1363.54  31
  -2   2   0 55465.2 1620.45  31
  -2   2   0 54209.6 1618.73  12
   2  -2   1 111494. 3739.11  21
  -2   2  -1 141908. 3722.93  31
   2  -2   2 3110.99 215.233  21
   2  -2   3 1056.47 124.032  21
  -2   2  -3 1389.40 129.622  31
   2  -2   4 40026.0 1406.27  21
  -2   2  -4 48138.0 1433.80  31
   2  -2   5 3179.45 219.778  21
  -2   2  -5 3623.95 236.377  31
  -2   2  -6 37595.1 1289.15  31
  -2   2  -6 38615.5 1291.16  30
   2  -2   6 39834.4 1421.27  13
   2  -2   7 6666.69 471.372  13
  -2   2  -7 6038.18 335.710  31
  -2   2  -7 6571.11 367.003  30
  -2   2  -8 29648.1 1114.92  30
   2  -2   8 31563.3 1350.75  13
  -2   2  -9 17602.7 719.050  29
  -2   2  -9 20096.4 781.520  33
  -2   2 -10 6388.65 341.870  29
   2  -2  11 3828.65 470.062  28
  -2   2 -11 3151.46 207.198  29
  -2   2 -12 2563.12 179.692  30
   2  -2  12 1629.23 253.158  28
   2  -1 -13 263.290 38.8045  29
   2  -1 -12 8318.66 388.180  29
  -2   1  12 7182.61 644.042  27
   2  -1 -11 516.672 83.3500  29
  -2   1  11 489.418 257.614  27
   2  -1 -10 6517.85 362.369   7
   2  -1  -9 3120.56 492.195   6
   2  -1  -9 3364.69 253.481   7
   2  -1  -8 2081.09 174.133  26
   2  -1  -8 2104.37 375.798   6
   2  -1  -8 2217.59 199.838   7
   2  -1  -7 16757.2 667.526   7
   2  -1  -7 16805.7 614.038  26
   2  -1  -7 15433.3 989.582   6
   2  -1  -6 6387.33 567.713   6
   2  -1  -6 5991.61 270.798  26
   2  -1  -5 188811. 5380.38  21
   2  -1  -4 49751.2 1534.75  21
  -2   1   3 29281.9 1015.00  31
  -2   1   2 149701. 4315.69  31
  -2   1   1 169377. 4845.49  31
  -2   1   0 481376. 13447.5  12
  -2   1   0 472068. 13391.6  31
  -2   1  -1 470673. 13295.0  12
  -2   1  -2 166739. 4770.86  31
  -2   1  -3 14745.1 522.493  31
   2  -1   4 346.461 74.5495  21
  -2   1  -4 201.453 44.8527  31
  -2   1  -5 146036. 4219.10  31
  -2   1  -6 1690.07 148.254  30
   2  -1   6 1858.66 371.226  27
  -2   1  -6 1519.86 121.346  31
  -2   1  -7 1304.25 141.605  33
  -2   1  -7 1476.20 150.077  30
   2  -1   7 1451.23 213.610  13
  -2   1  -8 4517.74 284.826  33
  -2   1  -8 4076.26 273.141  30
  -2   1  -8 3865.31 242.515  29
   2  -1   8 4270.20 406.011  13
  -2   1  -9 64497.9 2111.34  30
  -2   1  -9 67080.7 2082.01  29
   2  -1   9 71756.2 2533.57  13
  -2   1 -10 8937.90 435.601  30
  -2   1 -10 8501.61 401.810  29
  -2   1 -11 390.668 77.6487  30
  -2   1 -11 278.111 61.0205  29
   2  -1  11 144.008 123.658  28
  -2   1 -12 220.743 52.3544  30
  -2   1 -12 138.059 36.9972  29
   2  -1  12 143.107 82.4978  28
   2   0 -13 115.422 39.1123  29
   2   0 -13 97.7101 31.3471  24
  -2   0  12 2703.94 419.062  27
   2   0 -12 2351.46 166.595  29
   2   0 -11 571.311 109.940   7
  -2   0  11 687.219 321.347  27
   2   0 -10 3432.04 262.306   7
  -2   0  10 3626.18 662.661  27
   2   0 -10 3533.96 257.062  26
   2   0  -9 13600.7 565.400  26
   2   0  -9 12783.0 588.443   7
   2   0  -8 95924.7 2875.48  26
   2   0  -8 98711.4 2943.87   7
   2   0  -7 94959.5 3584.55   6
   2   0  -7 90388.2 2841.26  26
   2   0  -6 8315.44 346.467  26
  -2   0   6 11594.3 656.853  13
  -2   0   5 1029.67 134.101   4
  -2   0   5 2153.69 262.711  13
  -2   0   4 35611.0 1143.91   4
  -2   0   3 67931.0 2193.35  31
  -2   0   2 143657. 4204.86  31
  -2   0   1 27122.5 879.345  31
  -2   0   0 194189. 5590.93  12
  -2   0  -1 432699. 12497.2  31
  -2   0  -1 466458. 12581.1  12
  -2   0  -2 123654. 3541.54  31
  -2   0  -3 94288.6 2718.07  31
  -2   0  -4 13457.2 502.939  31
  -2   0  -4 19547.1 562.136   4
  -2   0  -5 15893.3 521.458  31
  -2   0  -6 15654.5 634.617  33
  -2   0  -6 16248.1 607.897  30
   2   0   6 14365.3 973.642  27
  -2   0  -7 12221.6 522.404  33
   2   0   7 10861.1 630.126  13
  -2   0  -7 11097.7 474.787  30
  -2   0  -7 12669.3 486.794  29
   2   0   7 9866.57 837.190  27
  -2   0  -8 11050.7 492.855  33
  -2   0  -8 9307.73 436.260  30
  -2   0  -8 11198.9 454.722  29
   2   0   8 8509.96 594.854  13
  -2   0  -9 468.631 90.0871  30
  -2   0  -9 540.241 90.3102  29
  -2   0 -10 383.975 76.7588  30
  -2   0 -10 449.336 76.6633  29
  -2   0 -11 268.502 269.478   2
   2   0  11 114.877 84.7046  28
  -2   0 -11 385.150 63.8148  29
  -2   0 -12 1825.42 107.161  29
   2   1 -13 224.734 53.5168  29
   2   1 -13 237.584 61.2631  24
   2   1 -12 83.0542 49.7625  30
  -2  -1  11 11692.5 1006.68  27
   2   1 -11 10544.0 505.733   7
  -2  -1  10 16678.2 1288.04  27
   2   1 -10 13791.8 632.722   7
   2   1  -9 37.3158 79.2170   7
   2   1  -9 171.904 182.146   6
  -2  -1   9 84.1529 226.654  27
   2   1  -8 8391.44 855.285   6
   2   1  -8 11264.4 530.513   7
  -2  -1   7 60749.1 2105.63  13
   2   1  -7 58234.0 1844.88   7
   2   1  -6 20163.9 724.132  26
  -2  -1   6 29778.9 1085.00  13
  -2  -1   5 4506.98 348.799  13
  -2  -1   5 2883.31 272.238   4
  -2  -1   4 136390. 4133.94   4
  -2  -1   3 85968.9 2654.93   4
  -2  -1   2 32445.2 1092.83   4
  -2  -1   1 29117.4 970.504   4
  -2  -1   0 246756. 6900.73  31
  -2  -1   0 235672. 6909.47  12
  -2  -1  -1 76395.1 2283.87  12
  -2  -1  -1 81165.1 2234.91  31
  -2  -1  -2 2288.50 133.264  31
  -2  -1  -2 2885.75 183.210   4
  -2  -1  -3 13874.5 495.054   4
  -2  -1  -3 10570.0 387.432  31
  -2  -1  -4 58047.3 1759.93  31
  -2  -1  -4 70864.0 1906.13   4
  -2  -1  -5 19586.2 710.217  30
  -2  -1  -5 21711.7 793.452  33
  -2  -1  -6 8662.42 407.559  33
  -2  -1  -6 8770.38 349.785  29
  -2  -1  -7 13962.8 891.495  17
  -2  -1  -7 14677.4 572.351  33
  -2  -1  -7 13238.8 482.410  29
  -2  -1  -8 57975.9 1921.78  30
  -2  -1  -8 70788.8 1963.03  29
  -2  -1  -9 11206.4 465.203  30
  -2  -1  -9 13367.3 854.425   2
  -2  -1  -9 12961.6 487.234  29
  -2  -1 -10 10.7327 274.232   2
  -2  -1 -10 52.1494 39.8404  29
  -2  -1 -11 2487.00 140.847  29
  -2  -1 -11 351.076 262.312   2
   2   2 -13 2793.85 166.124  30
   2   2 -13 3563.64 181.067  29
   2   2 -12 3662.37 239.175  30
   2   2 -12 4267.89 261.802   7
  -2  -2  11 4583.36 565.996  27
   2   2 -11 3749.09 281.666   7
   2   2 -11 4246.83 287.642  26
   2   2 -10 1778.87 182.954  26
  -2  -2  10 1992.91 421.176  27
   2   2 -10 1619.96 197.397   7
   2   2  -9 236.341 221.406   6
  -2  -2   9 199.151 191.612  27
   2   2  -9 413.514 98.7290  26
   2   2  -8 9158.30 937.565   6
   2   2  -8 9853.64 452.833  26
   2   2  -7 56396.7 2744.79   6
   2   2  -7 63976.7 2013.44  26
   2   2  -6 2711.78 460.467   6
  -2  -2   6 3485.67 315.380  13
  -2  -2   5 5410.69 406.969   4
  -2  -2   4 67246.5 2323.71   4
  -2  -2   3 85568.7 2789.02   4
  -2  -2   2 261.156 110.491   4
  -2  -2   1 110252. 3376.06   4
  -2  -2   1 110048. 3242.65  12
  -2  -2   0 12021.3 485.355  12
  -2  -2  -1 83.3698 75.3262   4
  -2  -2  -2 156.795 75.9675   4
  -2  -2  -3 23004.8 862.371   4
  -2  -2  -4 115690. 3633.45  33
  -2  -2  -4 119502. 3520.83  29
  -2  -2  -5 346.370 57.3870  29
  -2  -2  -5 371.518 84.3689  33
  -2  -2  -5 290.875 48.7310  30
  -2  -2  -6 17862.7 591.926  29
  -2  -2  -6 19107.7 694.000  33
  -2  -2  -7 32010.9 1146.27  30
  -2  -2  -7 35127.4 1720.01  17
  -2  -2  -7 40808.4 1196.38  29
  -2  -2  -7 44326.1 1290.75  33
  -2  -2  -8 512.038 205.673  17
  -2  -2  -8 742.955 90.8988  29
  -2  -2  -9 468.299 295.870   2
  -2  -2  -9 850.421 92.8957  29
  -2  -2 -10 77.4219 232.346   2
  -2  -2 -10 765.913 77.6361  29
  -2  -2 -11 1905.28 266.748   2
   2   3 -13 359.703 52.3323  29
   2   3 -12 7116.01 358.628   7
   2   3 -12 8007.25 370.426  26
   2   3 -11 1893.34 195.364   7
   2   3 -11 1863.73 185.157  26
   2   3 -10 83.1929 76.7188  26
  -2  -3  10 47.0543 148.940  27
  -2  -3   9 19288.7 1138.56  27
   2   3  -9 19072.2 767.502  26
  -2  -3   8 16039.2 714.713  14
   2   3  -8 17285.1 671.251  26
  -2  -3   8 17011.4 1027.32  27
   2   3  -7 901.364 265.910   6
  -2  -3   7 1293.54 173.714  14
  -2  -3   7 1096.43 238.795  27
   2   3  -6 215.105 161.368   6
  -2  -3   6 428.126 106.528  14
  -2  -3   6 238.987 115.426  27
  -2  -3   6 248.912 105.469   4
   2   3  -5 52078.5 2590.03   6
  -2  -3   5 56917.5 2415.85   4
  -2  -3   4 119451. 3854.39   4
  -2  -3   3 89794.2 2990.87   4
  -2  -3   2 153117. 4380.72   4
  -2  -3   2 134541. 4062.62  12
  -2  -3   1 18391.5 836.510   4
  -2  -3   1 17984.7 660.268  12
  -2  -3   0 8810.50 491.180   4
  -2  -3   0 6927.88 333.329  12
  -2  -3  -1 19147.9 826.831   4
  -2  -3  -2 37903.6 1285.44   4
  -2  -3  -2 35056.5 1397.62   2
  -2  -3  -3 19526.0 661.799  29
  -2  -3  -3 18085.9 766.408  33
  -2  -3  -4 572.538 116.708   4
  -2  -3  -4 437.237 51.6138   8
  -2  -3  -4 458.979 62.1131  29
  -2  -3  -5 21.3302 227.244   2
  -2  -3  -5 262.628 195.277  17
  -2  -3  -5 135.409 40.4331  29
  -2  -3  -5 121.873 61.5069  33
  -2  -3  -6 19132.8 740.708  33
  -2  -3  -6 20576.2 1215.99  17
  -2  -3  -6 19444.1 672.234  29
  -2  -3  -7 1188.22 123.186  33
  -2  -3  -7 890.685 265.165  17
  -2  -3  -7 1121.09 106.567  29
  -2  -3  -8 3600.33 465.328  17
  -2  -3  -8 4929.49 235.168  29
  -2  -3  -9 4329.99 458.329  17
  -2  -3  -9 6000.64 256.450  29
  -2  -3 -10 1847.19 263.580   2
  -2  -3 -11 55.9163 82.1394  15
   2   4 -12 2707.50 190.138   7
   2   4 -12 3244.20 197.919  26
   2   4 -11 457.932 98.9607  26
   2   4 -10 1285.51 161.725  26
   2   4 -10 1551.12 189.696   7
   2   4  -9 107.120 100.693   7
   2   4  -9 116.782 69.7719  26
  -2  -4   8 5557.91 363.900  14
   2   4  -8 5895.56 347.967  26
  -2  -4   7 107.390 71.4083  14
  -2  -4   6 9547.04 515.990  14
  -2  -4   6 12658.3 421.231   8
  -2  -4   5 18692.0 899.352  22
  -2  -4   5 32902.5 866.604   8
  -2  -4   5 21943.5 1183.86   4
  -2  -4   5 28817.3 1018.87  14
  -2  -4   5 21735.2 960.453  23
  -2  -4   4 47557.7 1862.86  22
  -2  -4   4 54274.7 2193.54   4
  -2  -4   4 66504.9 1933.08  14
  -2  -4   4 63696.1 1755.51   8
  -2  -4   4 52650.8 1929.63  23
  -2  -4   3 36325.1 1317.44  22
  -2  -4   3 37132.3 1546.53   4
  -2  -4   3 41520.2 1158.38   8
  -2  -4   3 39234.3 1381.43  23
  -2  -4   2 60594.1 1978.20  22
  -2  -4   2 60647.1 1777.44   8
  -2  -4   2 69770.3 1939.83  14
  -2  -4   2 51414.9 1808.27  12
  -2  -4   2 66998.3 2049.03  23
  -2  -4   2 57572.6 2177.75   4
  -2  -4   1 66141.2 2258.08   4
  -2  -4   1 63538.4 1840.18  20
  -2  -4   0 40580.0 1167.27  22
  -2  -4   0 44817.5 2145.70   5
  -2  -4   0 29946.0 1204.32   4
  -2  -4   0 26436.0 866.625   8
  -2  -4   0 25096.4 854.411  20
  -2  -4   0 23560.8 991.207  33
  -2  -4   0 40969.7 1193.69  23
  -2  -4   0 28917.1 1173.42   2
  -2  -4  -1 4346.60 300.530  22
  -2  -4  -1 2892.62 305.200   4
  -2  -4  -1 2343.27 134.006   8
  -2  -4  -1 2411.40 132.120  20
  -2  -4  -1 2241.59 205.032  33
  -2  -4  -1 2513.15 346.089   2
  -2  -4  -1 3718.36 281.346  23
  -2  -4  -1 3619.40 644.459   5
  -2  -4  -2 311.069 77.9060  33
  -2  -4  -2 249.337 40.0144  20
  -2  -4  -2 233.261 43.1833   8
  -2  -4  -2 472.993 214.922  17
  -2  -4  -2 177.633 246.834   2
  -2  -4  -2 526.329 368.266   5
  -2  -4  -2 287.811 111.268   4
  -2  -4  -3 9335.25 478.103  33
  -2  -4  -3 10283.4 382.723   8
  -2  -4  -3 10622.8 366.477  19
  -2  -4  -3 9994.09 683.574   2
  -2  -4  -4 6340.40 343.354  33
  -2  -4  -4 5704.28 245.013   8
  -2  -4  -4 8920.72 497.286   4
  -2  -4  -4 6020.49 227.334  19
  -2  -4  -4 8436.49 724.221  17
  -2  -4  -5 4940.74 202.212  19
  -2  -4  -5 4590.53 214.659   8
  -2  -4  -5 5790.34 312.605  33
  -2  -4  -5 6238.62 531.055   2
  -2  -4  -5 6107.94 623.613  17
  -2  -4  -6 13728.5 553.169  33
  -2  -4  -6 14282.8 995.830  17
  -2  -4  -7 279.585 190.309  17
  -2  -4  -8 57.4245 121.404  17
  -2  -4  -9 28.3553 167.614   2
  -2  -4  -9-9.04563 94.3553  17
  -2  -4 -10 2583.32 209.229   2
   2   5 -11 98.6465 45.8788  30
   2   5 -11 67.3174 52.1622  26
   2   5 -11 83.1966 62.9670   7
   2   5 -10 2719.27 221.834   7
   2   5 -10 2556.75 204.573  26
   2   5  -9 10200.5 495.259  26
   2   5  -9 11605.8 537.755   7
  -2  -5   8 3977.82 283.251  14
   2   5  -8 4524.81 295.025  26
  -2  -5   7 415.072 63.7027  20
  -2  -5   7 259.267 80.3262  14
  -2  -5   6 230.623 51.6692  20
  -2  -5   6 201.026 49.3273   8
  -2  -5   6 228.298 79.2028  23
  -2  -5   5 13068.9 683.880  23
  -2  -5   5 12904.4 661.110  22
  -2  -5   5 16968.7 570.340  20
  -2  -5   5 16281.0 686.620  14
  -2  -5   5 13900.2 934.554   4
  -2  -5   5 18981.2 587.899   8
  -2  -5   4 51226.3 1900.48  22
  -2  -5   4 58590.4 2343.24   4
  -2  -5   4 58451.7 1742.27  20
  -2  -5   4 63739.4 1763.98   8
  -2  -5   4 52213.1 1932.94  23
  -2  -5   3 5042.45 352.054  22
  -2  -5   3 5704.51 542.705   4
  -2  -5   3 4875.63 230.103  20
  -2  -5   3 5507.47 246.789   8
  -2  -5   3 5530.89 320.867  14
  -2  -5   3 4980.49 363.640  23
  -2  -5   2 27025.4 1065.61  22
  -2  -5   2 27587.5 1315.12   4
  -2  -5   2 26472.8 886.207   8
  -2  -5   2 28977.6 1108.15  23
  -2  -5   1 1827.58 120.116  20
  -2  -5   1 2092.16 490.047   5
  -2  -5   1 2749.95 391.834  17
  -2  -5   1 2355.10 338.838  18
  -2  -5   0 507.466 114.871  23
  -2  -5   0 598.046 129.871  22
  -2  -5   0 304.092 46.6075  20
  -2  -5   0 337.383 52.2831   8
  -2  -5   0 487.959 206.061  17
  -2  -5   0 356.693 140.395   4
  -2  -5   0 451.478 356.748   5
  -2  -5  -1 21231.3 1131.52   2
  -2  -5  -1 40892.2 1150.10  22
  -2  -5  -1 35192.6 1593.25  17
  -2  -5  -1 33726.7 1325.83   4
  -2  -5  -1 23862.9 835.074  20
  -2  -5  -1 25144.5 856.235   8
  -2  -5  -1 35148.9 1093.02  23
  -2  -5  -1 35564.6 1970.21   5
  -2  -5  -2 4695.02 464.805   2
  -2  -5  -2 7062.90 516.575   4
  -2  -5  -2 4997.12 235.521   8
  -2  -5  -2 6533.92 639.230  17
  -2  -5  -3 12920.8 469.905   8
  -2  -5  -3 12644.8 449.865  19
  -2  -5  -3 13129.5 773.493   2
  -2  -5  -4 765.812 77.0403   8
  -2  -5  -4 775.746 67.7231  19
  -2  -5  -4 721.072 271.223   2
  -2  -5  -5 730.130 62.4090  19
  -2  -5  -5 755.332 255.804  17
  -2  -5  -5 290.065 240.459   2
  -2  -5  -7 2480.37 375.443  17
  -2  -5  -7 3308.55 413.515  15
  -2  -5  -8 79.2563 107.701  17
  -2  -5  -9 8.84266 77.9554  18
  -2  -5  -9-8.81531 100.329   2
   2   6 -11 683.811 75.5028   7
   2   6 -10 7394.18 323.702  26
   2   6 -10 6683.18 318.829   7
   2   6  -9 3210.90 218.233  26
   2   6  -9 3112.30 215.711   7
   2   6  -8 11.6463 55.1864   7
   2   6  -8 20.1636 48.7483  26
  -2  -6   7 380.255 56.4487  20
  -2  -6   6 7770.87 459.723   1
  -2  -6   6 8964.79 452.799  14
  -2  -6   5 300.554 87.2856  23
  -2  -6   5 318.523 149.233   4
  -2  -6   5 404.806 62.0203  20
  -2  -6   5 344.324 60.0611   8
  -2  -6   4 140.011 79.1352  23
  -2  -6   4 122.766 70.4072  22
  -2  -6   4 176.963 43.6640  20
  -2  -6   4 58.8370 116.071   4
  -2  -6   4 181.700 46.3742   8
  -2  -6   3 2510.17 236.856  22
  -2  -6   3 2314.08 142.795  20
  -2  -6   3 2469.51 364.537   4
  -2  -6   3 2336.09 148.439   8
  -2  -6   3 2145.61 222.533  23
  -2  -6   2 954.134 148.286  22
  -2  -6   2 1241.80 260.689   4
  -2  -6   2 929.593 92.3860   8
  -2  -6   2 1126.78 250.212  18
  -2  -6   2 1078.96 352.014   5
  -2  -6   2 1118.06 158.528  23
  -2  -6   1 6535.78 542.694  18
  -2  -6   1 4672.58 218.237  20
  -2  -6   1 4761.50 230.748   8
  -2  -6   1 5496.22 351.752  23
  -2  -6   1 6652.16 763.581   5
  -2  -6   0 9059.59 652.291   4
  -2  -6   0 6768.30 311.209   8
  -2  -6   0 9400.53 681.609  18
  -2  -6   0 8961.34 908.513   5
  -2  -6   0 8688.03 722.701  17
  -2  -6   0 9158.46 460.940  22
  -2  -6   0 8283.28 438.892  23
  -2  -6  -1 6374.67 564.412  18
  -2  -6  -1 5716.66 491.117   4
  -2  -6  -1 5308.32 574.630  17
  -2  -6  -2 3483.97 442.512  18
  -2  -6  -2 2250.64 141.513   8
  -2  -6  -2 2126.10 124.128  19
  -2  -6  -2 2878.39 433.435  17
  -2  -6  -2 3064.93 341.798   4
  -2  -6  -3 1573.73 141.010   1
  -2  -6  -3 1510.44 323.417  17
  -2  -6  -3 1009.72 89.0972   8
  -2  -6  -3 1048.70 78.8557  19
  -2  -6  -3 1015.01 245.751   2
  -2  -6  -4 2219.65 312.604   2
  -2  -6  -4 2942.63 137.818  19
  -2  -6  -5 1336.43 249.119   2
  -2  -6  -6 2472.01 303.475  18
  -2  -6  -6 2292.08 332.379  17
  -2  -6  -7 3582.88 354.485  17
  -2  -6  -7 4805.15 345.983  18
  -2  -6  -8 410.881 89.0189  18
   2   7  -9 5506.48 232.426   7
   2   7  -8 18.3446 34.4742   7
   2   7  -8 15.2838 38.3768  26
   2   7  -7 3413.83 203.670  26
   2   7  -7 2219.14 152.138   7
  -2  -7   6 5231.40 292.446   1
  -2  -7   5 2020.56 193.206   1
  -2  -7   5 2336.36 127.887  20
  -2  -7   4 391.182 51.6025  20
  -2  -7   4 317.497 51.2593   8
  -2  -7   4 290.306 90.2650   1
  -2  -7   3 5765.73 250.942   8
  -2  -7   3 5131.14 323.575  23
  -2  -7   3 6233.48 374.173   1
  -2  -7   2 13243.5 486.081   8
  -2  -7   2 15906.6 658.346   1
  -2  -7   1 4229.52 207.321   8
  -2  -7   1 4862.06 428.309  18
  -2  -7   0 2836.54 223.870   1
  -2  -7   0 2179.07 126.329  19
  -2  -7  -1 746.433 218.883  18
  -2  -7  -1 634.683 98.2152   1
  -2  -7  -1 376.760 56.2372   8
  -2  -7  -1 409.641 49.2786  19
  -2  -7  -1 567.540 203.100  17
  -2  -7  -2 752.763 71.5970   8
  -2  -7  -2 800.116 64.7968  19
  -2  -7  -2 1196.05 116.581   1
  -2  -7  -2 1313.82 247.444  18
  -2  -7  -2 1236.93 270.903  17
  -2  -7  -3 337.185 167.928  18
  -2  -7  -3 249.261 34.1330  19
  -2  -7  -3 367.315 167.274  17
  -2  -7  -4-60.4640 132.603  18
  -2  -7  -5 4040.31 313.175  18
  -2  -7  -5 3198.67 328.367  17
  -2  -8   6 788.438 76.5402   1
  -2  -8   5 476.521 74.8117   1
  -2  -8   4 3151.55 136.335  19
  -2  -8   4 3159.41 203.295   1
  -2  -8   3 3638.34 163.614   8
  -2  -8   3 3650.59 154.121  19
  -2  -8   3 3763.11 232.157   1
  -2  -8   2 805.796 103.002   1
  -2  -8   2 632.665 60.5573   8
  -2  -8   2 670.121 55.5810  19
  -2  -8   1 2015.02 116.643   8
  -2  -8   1 3153.63 192.532   1
  -2  -8   0 1108.38 70.6748  19
  -2  -8   0 1553.68 124.661   1
  -2  -8  -1 5792.33 207.448  19
  -2  -8  -2 2662.17 112.040  19
  -2  -8  -3 2210.36 194.442  18
  -2  -8  -4 2270.28 165.029  18
  -2  -9   3 1529.64 93.9480   1
  -2  -9   2 1040.21 50.5668  19
   3 -10   2 39.2170 24.1056  22
   3  -9  -3 549.384 176.066   5
   3  -9  -2 1968.13 322.631   5
   3  -9  -1 85.8145 42.7530  22
   3  -9  -1-14.2663 183.137   5
   3  -9   0 8.10354 36.8915  23
   3  -9   0-2.60265 42.8028  22
   3  -9   0 109.616 208.452   5
   3  -9   1 2071.95 162.138  23
   3  -9   2 716.116 95.1850  22
   3  -9   2 721.385 100.859  23
   3  -9   3 5320.31 276.528  22
   3  -9   3 5021.59 282.600  23
   3  -9   4 45.1562 52.7215  23
   3  -9   4 92.0291 48.2980  22
   3  -9   5 190.920 61.9848  23
   3  -9   5 231.180 55.6799  22
   3  -9   6 1858.26 132.435  23
   3  -8  -4 57.6805 183.350   5
   3  -8  -3-74.0489 218.966   5
   3  -8  -2 11498.5 449.975  22
   3  -8  -2 9557.39 903.958   5
   3  -8  -1 268.223 70.6612  23
   3  -8  -1 246.944 64.1167  22
   3  -8  -1 228.893 273.812   5
   3  -8   0 541.251 89.7240  22
   3  -8   0 542.954 330.768   5
   3  -8   0 639.534 103.025  23
   3  -8   1 4170.90 270.033  23
   3  -8   2 2155.73 175.693  22
   3  -8   2 2742.62 521.535   5
   3  -8   3-4.54487 55.5182  23
   3  -8   3 7.54587 53.2185  22
   3  -8   3 45.6291 578.749   5
   3  -8   4 184.308 76.9671  23
   3  -8   4 144.350 65.4287  22
   3  -8   4 326.371 265.829   5
   3  -8   4 172.606 52.4221  14
   3  -8   5 113.792 65.4099  23
   3  -8   5 156.915 64.1373  22
   3  -8   5 137.854 49.5646  14
   3  -8   5 379.833 266.144   5
   3  -8   6 6553.91 333.669  22
   3  -8   6 7089.67 331.103  14
   3  -8   6 6715.64 367.818  23
   3  -8   7 3142.64 197.962  14
   3  -8   7 2674.57 195.749  23
   3  -8   9 449.155 57.5560  14
   3  -7  -7 598.939 217.541  15
   3  -7  -5 1789.32 101.680  10
   3  -7  -5 1501.25 221.530  16
   3  -7  -4 1048.11 81.9135  10
   3  -7  -4 909.333 198.975  16
   3  -7  -4 918.067 379.644  15
   3  -7  -3 4211.17 192.376  10
   3  -7  -3 4681.51 246.176  22
   3  -7  -3 4679.79 434.559  16
   3  -7  -2 7566.87 296.863  10
   3  -7  -2 7633.32 351.965  22
   3  -7  -2 6888.82 857.534   5
   3  -7  -2 8162.64 385.714  23
   3  -7  -1 2167.84 124.678  10
   3  -7  -1 2012.28 158.898  22
   3  -7  -1 1969.80 497.293   5
   3  -7  -1 1494.50 133.232  25
   3  -7  -1 1993.90 174.470  23
   3  -7   0 29.7118 60.3370  23
   3  -7   0 35.8117 35.4391  10
   3  -7   0 22.9130 49.6475  22
   3  -7   0-52.6066 258.217   5
   3  -7   0-14.8141 38.7426  25
   3  -7   1 3605.05 256.312  23
   3  -7   1 3171.03 214.735  22
   3  -7   1 3127.96 203.705  25
   3  -7   2 12295.3 502.547  22
   3  -7   2 11381.2 466.748  25
   3  -7   3 151.949 75.8344  23
   3  -7   3 68.6262 57.1160  22
   3  -7   3 146.696 265.753   5
  -3   7  -3 128.883 92.4342  31
   3  -7   4 9627.12 495.890  23
   3  -7   4 9701.73 453.937  22
   3  -7   4 11110.5 1010.94   5
   3  -7   5 2089.71 211.359  23
   3  -7   5 1933.40 181.134  22
   3  -7   6 31315.3 1124.64  22
   3  -7   6 32065.9 1189.39  23
   3  -7   7 2690.69 229.167  23
   3  -7   8 3241.19 231.695  14
   3  -7   9 10173.7 446.259  14
   3  -7  10 160.654 45.2833  14
   3  -6  -9 990.181 214.367  15
   3  -6  -8 428.903 232.714  15
   3  -6  -8 478.867 129.744  16
   3  -6  -7 1737.31 95.7873  10
   3  -6  -7 1651.12 247.016  16
   3  -6  -6 1573.78 97.4638  10
   3  -6  -6 1452.60 262.719  16
   3  -6  -5 16235.5 478.320  10
   3  -6  -5 13208.6 1109.97   5
   3  -6  -5 18141.5 958.144  16
   3  -6  -5 14901.4 523.560  25
   3  -6  -4 3564.85 168.900  10
   3  -6  -4 4246.16 222.546  22
   3  -6  -4 4664.23 479.389  16
   3  -6  -4 3648.60 215.278  25
   3  -6  -3 111450. 3016.61  22
   3  -6  -3 104999. 4261.85   5
   3  -6  -3 139066. 3767.76  16
   3  -6  -3 125745. 4635.74  15
   3  -6  -3 101424. 3022.93  25
   3  -6  -3 126931. 3089.75  23
   3  -6  -2 1906.62 168.487  23
   3  -6  -2 1801.15 113.343  10
   3  -6  -2 1688.80 138.004  22
   3  -6  -2 2195.58 350.472  16
   3  -6  -2 1934.83 516.115  15
   3  -6  -1 179.453 64.5131  23
   3  -6  -1 287.418 45.7421  10
   3  -6  -1 259.868 99.1849  21
   3  -6  -1 213.459 185.320  16
   3  -6  -1 75.9061 256.348   5
   3  -6  -1 309.166 271.259  18
   3  -6  -1 125.315 61.0685  25
   3  -6   0 18613.1 721.085  23
   3  -6   0 20509.4 622.368  10
   3  -6   0 17616.5 827.974  21
   3  -6   0 17505.4 1302.68   5
   3  -6   0 18188.9 696.863  25
   3  -6   1 10595.0 498.075  23
   3  -6   1 9599.56 583.250  21
   3  -6   1 9971.49 937.506   5
  -3   6  -1 10563.3 638.808  31
   3  -6   1 10546.5 468.211  25
   3  -6   2 945.557 131.227  23
   3  -6   2 1411.88 99.3567  10
   3  -6   2 1004.84 173.702  21
   3  -6   2 1395.60 128.301  25
  -3   6  -2 1068.44 203.249  31
   3  -6   3 382.949 92.3702  23
   3  -6   3 375.711 76.5756  22
   3  -6   3 416.760 118.472  21
   3  -6   3 404.123 265.417   5
  -3   6  -3 362.854 134.587  31
   3  -6   3 450.995 77.3991  25
   3  -6   4 2917.92 212.096  22
   3  -6   4 2942.42 245.651  23
   3  -6   5 28464.0 1108.29  23
   3  -6   5 27364.3 1030.33  22
   3  -6   5 37278.7 1855.01   5
  -3   6  -5 43359.6 1603.92  31
   3  -6   6 28346.9 1602.00   5
  -3   6  -6 34323.2 1409.09  31
   3  -6   7 213.099 81.7521  23
   3  -6   9 925.705 134.477  14
   3  -6  10 1018.50 123.630  14
   3  -5 -10 256.797 100.219  16
   3  -5 -10 148.511 111.928  15
   3  -5  -8 49.7942 219.504  15
   3  -5  -8 94.0781 38.1952  24
   3  -5  -7 6291.87 236.856  10
   3  -5  -7 5772.29 252.425  24
   3  -5  -6 19185.6 600.197  10
   3  -5  -6 16756.6 697.227   7
   3  -5  -6 18602.5 650.101  25
   3  -5  -6 18565.0 622.397  24
   3  -5  -5 9160.14 341.000  10
   3  -5  -5 8206.73 914.015   5
   3  -5  -5 8902.16 444.954   7
   3  -5  -5 9823.58 413.675  25
   3  -5  -5 9884.35 367.445  24
   3  -5  -4 103597. 2873.71  10
   3  -5  -4 103549. 2923.05  22
   3  -5  -4 103673. 4164.38   5
   3  -5  -4 108084. 3060.37   7
   3  -5  -4 110803. 2909.21  24
   3  -5  -3 7683.52 336.246  23
   3  -5  -3 7074.95 416.757  21
   3  -5  -3 5986.20 796.777   5
   3  -5  -3 7421.00 389.013   7
   3  -5  -3 6322.80 321.043  25
   3  -5  -3 7855.75 293.658  24
   3  -5  -3 6500.69 866.192  15
   3  -5  -2 4114.07 229.304  23
   3  -5  -2 3482.28 161.113  10
   3  -5  -2 3711.86 290.604  21
   3  -5  -2 4165.59 602.814   5
   3  -5  -2 4251.33 284.532   7
  -3   5   2 2932.32 242.665  31
   3  -5  -1 1544.27 376.147   5
   3  -5  -1 1998.22 112.664  10
   3  -5  -1 1736.32 201.507  21
   3  -5  -1 1434.38 295.395  18
  -3   5   1 1814.24 199.833  31
   3  -5  -1 2151.12 462.412  15
   3  -5   0 30708.2 922.971  10
   3  -5   0 22097.0 1437.40   5
   3  -5   0 37535.7 1503.01  16
  -3   5   0 28919.4 1161.38  31
   3  -5   1 40022.7 1134.58  10
   3  -5   1 26746.4 1617.51   5
   3  -5   1 31162.6 1340.70  21
  -3   5  -1 40574.9 1449.28  31
   3  -5   2 790.336 155.899  21
   3  -5   2 855.441 94.3892  13
  -3   5  -2 1019.13 177.279  31
   3  -5   2 791.017 102.921  25
   3  -5   3 3186.77 299.841  21
   3  -5   3 3284.50 222.428  13
   3  -5   3 3115.77 201.286  25
   3  -5   4 46528.5 1881.00  21
   3  -5   4 61703.5 2214.73  28
   3  -5   4 53194.9 1779.88  13
  -3   5  -4 68590.6 2164.19  31
   3  -5   5 915.096 136.515  23
   3  -5   5 816.445 165.757  21
  -3   5  -5 1573.60 259.249  31
   3  -5   5 1376.64 282.532  28
   3  -5   5 1101.16 159.994  13
   3  -5   6 5800.78 369.215  23
  -3   5  -6 9862.02 632.857  31
  -3   5  -6 4037.59 323.705  30
   3  -5   6 8558.20 720.643  28
   3  -5   6 8051.27 481.228  13
  -3   5  -7 44.5118 78.5349  31
  -3   5  -7 105.254 74.3247  30
   3  -5   7 152.012 87.0912  13
   3  -5   7 223.157 199.466  28
  -3   5  -8 6381.79 423.555  30
  -3   5  -9 3527.81 298.549  30
  -3   5 -10 11330.2 550.875  30
   3  -5  10 11229.7 512.025  14
  -3   5 -11 137.711 58.5300  30
   3  -4 -10 618.722 60.3262  24
   3  -4  -9 668.766 70.9098  24
   3  -4  -8 20329.9 611.882  10
   3  -4  -8 21280.9 660.593  24
   3  -4  -7 2633.89 136.660  10
   3  -4  -7 2402.51 208.173   7
   3  -4  -7 2168.43 553.529  15
   3  -4  -7 2785.02 163.344  24
   3  -4  -6 3115.39 321.926   6
   3  -4  -6 4000.17 187.993  10
   3  -4  -6 3902.37 279.834   7
   3  -4  -6 2583.41 600.274  15
   3  -4  -6 4671.73 248.859  25
   3  -4  -6 4846.40 221.440  24
   3  -4  -5 918.585 167.271   6
   3  -4  -5 1455.50 164.508   7
   3  -4  -5 1229.03 88.3616  10
   3  -4  -5 891.769 392.283  15
   3  -4  -5 1469.40 110.228  24
   3  -4  -4 17896.8 702.415  21
   3  -4  -4 16908.9 674.404   7
   3  -4  -4 18798.6 561.704  24
   3  -4  -3 43955.3 1498.37  21
   3  -4  -3 35826.6 2034.60   5
  -3   4   3 32665.9 1404.52  31
   3  -4  -3 47268.0 1485.81   7
   3  -4  -3 50125.1 1335.61  24
   3  -4  -2 11124.0 523.365  21
  -3   4   2 9735.46 475.107  31
   3  -4  -1 11777.1 561.868  21
  -3   4   1 12359.7 548.305  31
  -3   4   0 647.365 116.379  31
   3  -4   1 114688. 4126.59  21
  -3   4  -1 171840. 4249.85  31
   3  -4   2 22914.8 1004.80  21
  -3   4  -2 31917.4 1107.39  31
   3  -4   3 9198.93 534.562  21
   3  -4   3 10621.2 677.912  28
  -3   4  -4 5876.40 324.291  30
   3  -4   4 5713.30 400.226  21
   3  -4   4 5227.31 268.422  25
   3  -4   5 14807.0 765.003  21
  -3   4  -5 16081.6 708.748  30
   3  -4   6 1631.03 172.890  23
  -3   4  -6 2671.82 292.153  31
   3  -4   6 2333.38 390.854  28
  -3   4  -6 2252.46 226.453  30
   3  -4   6 2129.44 244.214  13
  -3   4  -7 853.019 170.688  31
  -3   4  -7 758.354 148.017  30
   3  -4   7 1033.89 333.346  28
   3  -4   7 787.904 173.430  13
  -3   4  -8 12461.4 666.104  31
  -3   4  -8 12107.5 657.629  30
   3  -4   8 13684.7 1059.19  28
   3  -4   8 13779.1 818.014  13
  -3   4  -9 6303.72 435.869  30
   3  -4   9 6845.26 744.514  28
  -3   4 -10 2136.76 232.018  30
   3  -4  10 2097.04 403.293  28
  -3   4 -11 655.307 117.464  30
   3  -4  11 841.509 236.482  28
  -3   3  11 781.365 200.024  27
   3  -3 -10 167.428 55.1085  24
   3  -3  -9 1062.45 340.780  15
   3  -3  -9 1656.82 173.645   7
   3  -3  -9 2368.22 162.511  29
   3  -3  -9 2949.37 191.066  24
   3  -3  -8 2122.56 120.864  10
   3  -3  -8 1504.26 285.756   6
   3  -3  -8 1802.31 198.484   7
   3  -3  -8 1334.53 417.198  15
   3  -3  -8 2499.76 169.090  29
   3  -3  -7 8077.08 629.953   6
   3  -3  -7 9367.31 377.406  10
   3  -3  -7 11015.5 544.784   7
   3  -3  -7 12401.6 450.786  29
   3  -3  -6 12780.6 601.919   7
   3  -3  -6 13861.3 486.589  29
   3  -3  -5 34773.4 1118.99  21
   3  -3  -5 33436.7 1163.22   7
   3  -3  -4 199.853 35.3398   9
   3  -3  -4 266.262 75.2958  21
  -3   3   4 204.931 70.8860  31
   3  -3  -3 4303.62 277.570  21
  -3   3   3 3208.13 233.161  31
   3  -3  -2 20164.2 763.813  21
  -3   3   2 20508.0 726.192  31
   3  -3  -1 106608. 3302.99  21
  -3   3   1 97328.4 3238.01  12
   3  -3   0 25164.3 996.055  21
  -3   3   0 23877.8 891.958  12
   3  -3   1 8132.85 465.744  21
  -3   3  -1 10143.7 459.591  31
   3  -3   2 1333.48 171.920  21
  -3   3  -2 1605.44 167.012  31
   3  -3   3 7319.54 442.007  21
  -3   3  -3 9779.01 471.086  31
  -3   3  -4 12238.9 571.354  31
  -3   3  -4 12190.1 506.164  30
   3  -3   4 10960.1 715.176  28
   3  -3   5 12333.0 831.072  28
  -3   3  -5 14026.1 636.300  31
  -3   3  -5 14146.4 590.538  30
  -3   3  -6 12639.5 619.395  31
  -3   3  -6 13346.8 609.091  30
   3  -3   6 11317.6 877.854  28
  -3   3  -7 16587.2 760.737  31
   3  -3   7 17040.8 1164.91  28
  -3   3  -8 9222.65 530.698  30
   3  -3   8 8492.31 840.598  28
   3  -3   8 9253.90 646.907  13
  -3   3  -9 2272.33 229.763  33
  -3   3  -9 2720.27 265.566  30
   3  -3   9 1873.44 402.730  28
  -3   3 -10 1901.34 212.198  30
   3  -3  10 1422.31 338.933  28
   3  -3  11 1748.68 308.809  28
  -3   3 -11 2613.39 219.377  30
  -3   3 -12 485.777 78.5425  30
  -3   2  12 757.578 178.864  27
  -3   2  11 265.242 175.531  27
   3  -2 -10 4589.27 318.233   7
   3  -2 -10 5432.60 286.627  29
   3  -2  -9 1440.77 355.556  15
   3  -2  -9 2445.44 231.258   7
   3  -2  -8 5218.89 550.541   6
   3  -2  -8 7104.42 416.725   7
   3  -2  -7 4139.48 475.161   6
   3  -2  -7 4689.29 204.514   9
   3  -2  -7 5023.77 343.374   7
   3  -2  -6 1378.98 90.5936   9
   3  -2  -6 1598.71 183.652   7
   3  -2  -6 1849.94 135.866  26
   3  -2  -5 1358.01 141.010  21
   3  -2  -5 1533.51 176.365   7
   3  -2  -4 38584.9 1306.03  21
  -3   2   4 38793.9 1368.29  31
   3  -2  -3 7978.33 414.519  21
  -3   2   3 7128.13 374.996  31
   3  -2  -2 35015.0 1163.48  21
  -3   2   2 29573.7 1056.00  31
   3  -2  -1 2717.37 238.666  21
  -3   2   1 2928.12 195.668  31
  -3   2   1 2215.16 208.871  12
  -3   2   0 19415.6 684.520  31
  -3   2   0 16813.2 715.000  12
  -3   2  -1 1551.20 142.483  31
  -3   2  -1 1558.61 161.362  12
   3  -2   2 5702.76 375.417  21
  -3   2  -2 5795.75 305.538  31
   3  -2   3 91179.6 2965.77  21
  -3   2  -3 96761.4 2853.71  31
  -3   2  -4 11510.9 501.972  31
  -3   2  -4 12299.3 491.112  30
   3  -2   5 24550.7 1009.47  21
   3  -2   5 25001.3 1265.86  28
  -3   2  -5 27793.7 986.032  31
  -3   2  -6 21.1665 35.7976  31
  -3   2  -6 9.40037 47.6075  30
   3  -2   6-45.2860 133.078  28
   3  -2   7 4878.17 419.288  13
  -3   2  -7 4965.09 327.076  30
   3  -2   7 4281.40 528.788  28
   3  -2   8 31342.3 1358.04  13
  -3   2  -8 33361.4 1158.07  30
  -3   2  -9 851.830 135.322  33
   3  -2   9 555.090 231.707  28
   3  -2  10 77.8847 150.446  28
   3  -2  11 2084.71 302.193  28
  -3   2 -11 3685.92 240.875  30
  -3   2 -12-28.0815 245.386   2
  -3   2 -12 11.6856 33.2238  30
   3  -1 -13-2.56739 16.7475  24
   3  -1 -12 16.8265 36.5259  29
  -3   1  12-38.0963 132.461  27
   3  -1 -11 4180.90 232.584  29
   3  -1 -11 4183.84 276.056   7
  -3   1  11 4623.25 591.280  27
   3  -1 -10 4010.96 303.047   7
   3  -1  -9 15116.1 702.498   7
   3  -1  -9 16656.3 638.167  26
   3  -1  -8 14961.6 506.308   9
   3  -1  -8 15947.9 717.822   7
   3  -1  -8 16451.7 616.064  26
   3  -1  -7 4284.02 189.265   9
   3  -1  -7 4729.97 251.838  26
   3  -1  -6 13998.3 489.023  26
   3  -1  -6 13345.8 603.161   7
   3  -1  -5 55886.6 1791.12  21
  -3   1   4 66026.4 2190.28  31
  -3   1   3 35526.5 1237.98  31
  -3   1   2 95619.1 2860.61  31
  -3   1   1 176949. 4941.69  31
  -3   1   1 159957. 5059.27  12
  -3   1   0 70107.7 2234.47  12
  -3   1  -1 20616.1 709.093  31
  -3   1  -1 19524.4 780.458  12
  -3   1  -2 20342.5 708.427  31
  -3   1  -3 51384.4 1590.87  31
   3  -1   4 87541.5 2757.24  21
  -3   1  -4 95425.4 2584.81  30
  -3   1  -5 10196.1 422.277  31
  -3   1  -5 10160.9 395.392   4
  -3   1  -6 26320.0 930.323  33
  -3   1  -6 24371.7 844.115  31
  -3   1  -7 9326.69 479.527  33
  -3   1  -7 10565.6 491.153  30
   3  -1   7 9940.08 625.108  13
  -3   1  -8 4847.81 317.246  33
  -3   1  -8 4852.23 306.820  30
  -3   1  -8 5019.61 268.444  29
   3  -1   8 4357.08 414.615  13
  -3   1  -9 28.9076 53.0660  33
  -3   1  -9 36.7146 58.3648  30
  -3   1  -9 55.4301 40.2637  29
   3  -1   9 126.727 148.966  28
  -3   1 -10 1546.53 129.971  29
   3  -1  10 1141.87 232.855  28
   3  -1  11 2192.49 252.578  28
  -3   1 -11 5139.80 247.977  30
  -3   1 -12 2341.41 308.219   2
   3   0 -13 403.910 45.3843  24
   3   0 -12 2280.31 153.911  29
   3   0 -11 684.626 129.123   7
   3   0 -10 1541.27 162.246  26
   3   0 -10 1339.10 185.115   7
   3   0  -9 32415.9 1209.38   7
   3   0  -9 33454.9 1114.84  26
   3   0  -8 12804.1 521.578  26
   3   0  -8 11977.1 419.803   9
   3   0  -8 13574.9 635.230   7
   3   0  -7 14801.2 561.305  26
   3   0  -7 14427.4 479.869   9
   3   0  -6 56758.3 1724.49  26
   3   0  -6 56820.0 1877.27   7
  -3   0   5 149.642 64.7630   4
  -3   0   4 13.8510 37.1396   4
  -3   0   3 38763.1 1378.23  31
  -3   0   2 21239.5 802.153  31
  -3   0   1 181491. 5358.59  12
  -3   0   0 13353.7 514.652  31
  -3   0   0 15035.3 630.856  12
  -3   0  -1 5821.77 269.991  31
  -3   0  -1 5901.27 342.702  12
  -3   0  -2 16219.9 570.969  31
  -3   0  -3 21313.9 701.011  31
  -3   0  -3 20408.8 708.865   4
  -3   0  -4 8363.17 385.270  33
  -3   0  -4 9319.33 371.624  30
  -3   0  -4 9463.46 383.190   4
  -3   0  -5 4017.24 231.552  30
  -3   0  -5 4364.58 212.194  29
  -3   0  -6 1644.87 167.266  33
  -3   0  -6 1672.73 148.838  30
  -3   0  -6 2103.71 148.328  29
  -3   0  -7 2827.34 231.586  33
  -3   0  -7 2860.96 203.205  30
  -3   0  -7 2856.24 184.219  29
   3   0   7 2208.01 268.421  13
  -3   0  -8 28.7627 50.7303  33
  -3   0  -8 37.9478 50.0866  30
  -3   0  -8 62.7797 41.0662  29
   3   0   8 73.7755 87.1701  28
   3   0   8 36.6104 66.5496  13
  -3   0  -9 397.702 80.9570  30
  -3   0  -9 425.981 71.2901  29
  -3   0 -10 1077.44 111.786  30
  -3   0 -10 1008.17 99.0595  29
   3   1 -13 491.679 60.7009  29
   3   1 -13 712.202 86.1155  24
   3   1 -12 3825.52 255.866   7
  -3  -1  12 3905.41 430.435  27
  -3  -1  11 289.919 216.883  27
   3   1 -11 325.272 89.7657  26
   3   1 -11 352.452 113.277   7
  -3  -1  10 3498.08 545.944  27
   3   1 -10 3321.80 298.271   7
   3   1 -10 3815.04 264.814  26
   3   1  -9 1381.20 370.070   6
   3   1  -9 1979.59 181.119  26
   3   1  -8 1247.90 90.5386   9
   3   1  -8 1461.33 147.571  26
   3   1  -7 6650.48 333.835  26
   3   1  -7 7707.95 450.495   7
   3   1  -6 12733.2 613.575   7
  -3  -1   5 83334.7 2715.45   4
  -3  -1   4 91056.7 2861.87   4
  -3  -1   3 4584.38 301.261   4
  -3  -1   2 5447.74 310.148   4
  -3  -1   1 116.481 54.6552   4
  -3  -1   1 217.274 72.0997  31
  -3  -1   1 274.812 76.7822  12
  -3  -1   0 1846.28 157.765  31
  -3  -1   0 2439.93 209.385  12
  -3  -1  -1 13129.5 550.128  12
  -3  -1  -1 12514.3 468.994  31
  -3  -1  -2 9887.19 404.104  31
  -3  -1  -2 10901.7 461.522   4
  -3  -1  -3 101768. 3276.94  33
  -3  -1  -3 107785. 3213.66  31
  -3  -1  -4 4371.34 283.950  33
  -3  -1  -4 4599.30 244.702  30
  -3  -1  -4 5800.64 247.736  29
  -3  -1  -4 6511.48 328.991   4
  -3  -1  -5 3857.41 223.208  30
  -3  -1  -5 4590.69 223.199  29
  -3  -1  -5 4174.79 272.280  33
  -3  -1  -6 6527.94 353.159  33
  -3  -1  -6 6027.04 279.687  29
  -3  -1  -7 19281.4 751.475  33
  -3  -1  -7 17294.7 669.145  30
  -3  -1  -7 19600.0 671.847  29
  -3  -1  -8 2194.68 184.163  33
  -3  -1  -8 1820.35 146.047  30
  -3  -1  -8 2259.41 156.892  29
  -3  -1  -9 1176.40 106.681  29
   3   2 -12 1636.77 169.614   7
   3   2 -11 1248.70 173.447   7
  -3  -2  11 1255.70 272.637  27
  -3  -2  10 7526.13 684.785  27
   3   2  -9 1004.98 328.357   6
   3   2  -9 1170.30 202.734   7
   3   2  -8 992.726 319.947   6
  -3  -2   8 1741.90 339.852  27
   3   2  -8 1959.46 233.160   7
   3   2  -7 2068.19 429.044   6
   3   2  -7 2558.93 197.748  26
   3   2  -7 3113.31 282.563   7
   3   2  -6 77277.7 2496.21   7
   3   2  -5 3108.19 265.604   7
  -3  -2   5 2752.52 309.308   4
  -3  -2   4 10144.3 590.466   4
  -3  -2   3 24262.2 997.110   4
  -3  -2   2 50678.2 1781.39   4
  -3  -2   2 55467.3 1755.57  12
  -3  -2   1 17230.3 744.733   4
  -3  -2   1 18530.3 726.593  12
  -3  -2   0 9835.85 467.297  12
  -3  -2  -1 80436.5 2514.42   4
  -3  -2  -2 3560.23 263.849   4
  -3  -2  -3 8.48381 207.811   2
  -3  -2  -3 59.6107 58.7652   4
  -3  -2  -3-4.36445 44.2199  33
  -3  -2  -3 120.498 39.3861  32
  -3  -2  -3 22.7466 26.0157  30
  -3  -2  -4 6164.16 342.877   4
  -3  -2  -4 4684.06 296.688  33
  -3  -2  -4 6806.90 517.672   2
  -3  -2  -4 4226.90 228.932  30
  -3  -2  -4 5582.29 244.454  29
  -3  -2  -5 16491.2 670.183  33
  -3  -2  -5 19638.7 944.968   2
  -3  -2  -5 14210.5 558.050  30
  -3  -2  -5 17558.8 581.039  29
  -3  -2  -6 22733.4 822.172  33
  -3  -2  -6 22605.0 1087.36   2
  -3  -2  -6 23370.0 727.074  29
  -3  -2  -7 341.218 269.183   2
  -3  -2  -7 395.502 86.1755  33
  -3  -2  -7 358.866 60.8452  30
  -3  -2  -7 532.034 75.5769  29
  -3  -2  -8 7611.78 622.109  17
  -3  -2  -8 9134.10 309.709  29
  -3  -2 -11 656.077 145.503   2
   3   3 -12 1121.36 119.052  26
   3   3 -12 837.300 119.659   7
   3   3 -11 2382.43 200.152  26
   3   3 -10 2095.59 229.157   7
   3   3 -10 2430.67 211.304  26
   3   3  -9 6447.44 365.803  26
   3   3  -9 7110.40 435.891   7
   3   3  -8 22009.4 835.374  26
   3   3  -8 24622.3 952.084   7
  -3  -3   7 4708.83 231.010   8
   3   3  -7 4881.47 357.498   7
   3   3  -6 5314.50 599.114   6
  -3  -3   6 4766.07 458.019   4
  -3  -3   5 753.125 177.219   4
  -3  -3   5 584.916 99.5025  32
  -3  -3   4 5636.27 446.348   4
  -3  -3   4 4936.82 285.396  32
  -3  -3   3 6275.42 319.033  32
  -3  -3   3 5920.37 354.356  12
  -3  -3   2 121282. 3421.67  12
  -3  -3   2 128084. 3643.15   4
  -3  -3   1 13560.9 579.322  33
  -3  -3   1 14448.9 684.601   4
  -3  -3   0 5980.45 346.175  33
  -3  -3   0 6216.73 284.659  32
  -3  -3   0 5740.22 240.197   8
  -3  -3   0 5928.65 337.070  12
  -3  -3  -1 70829.5 2153.92   8
  -3  -3  -1 72735.2 2201.63  32
  -3  -3  -1 69751.7 2305.91  33
  -3  -3  -2 52414.2 1626.26   4
  -3  -3  -2 43844.3 1329.77  20
  -3  -3  -2 43291.7 1339.14   8
  -3  -3  -2 45557.6 1387.71  32
  -3  -3  -2 52863.7 1760.96   2
  -3  -3  -3 712.201 130.740   4
  -3  -3  -3 390.525 231.668   2
  -3  -3  -3 678.419 63.5969   8
  -3  -3  -3 651.197 105.973  33
  -3  -3  -3 633.911 74.6163  32
  -3  -3  -4 187.531 229.634   2
  -3  -3  -4 315.740 95.9444   4
  -3  -3  -4 172.238 63.7168  33
  -3  -3  -5 10.2393 230.494   2
  -3  -3  -5 17.3943 44.0475  33
  -3  -3  -6 51353.1 1949.93  17
  -3  -3  -6 43866.1 1263.40  33
  -3  -3  -7 8684.19 379.953  33
  -3  -3  -7 8500.30 690.769  17
  -3  -3  -8 2848.08 374.030  17
  -3  -3  -8 3370.50 365.074   2
  -3  -3  -9 1335.52 216.694  17
   3   4 -12 563.341 68.0324  30
   3   4 -12 762.011 94.9291   7
   3   4 -12 753.845 85.8179  26
   3   4 -11 9956.57 476.224   7
   3   4 -11 12114.3 483.618  26
   3   4 -10 12267.6 537.738  26
   3   4 -10 12126.2 559.558   7
   3   4  -9 6410.73 367.389  26
   3   4  -9 6850.22 402.443   7
   3   4  -8-5.85545 78.6266   7
   3   4  -8 18.8342 61.0072  26
  -3  -4   7 4480.89 223.115   8
   3   4  -7 4281.50 319.291   7
  -3  -4   6 20593.5 671.087   8
   3   4  -6 20494.0 821.968   7
  -3  -4   5 48.2537 95.2070   4
  -3  -4   5 169.424 48.6225   8
  -3  -4   4 7538.26 571.770   4
  -3  -4   4 7805.96 312.981   8
  -3  -4   4 6519.80 372.483  12
  -3  -4   3 66285.6 1923.37   8
  -3  -4   3 60449.0 1997.21  32
  -3  -4   3 64249.4 2045.21  12
  -3  -4   2 1274.02 130.219  32
  -3  -4   2 1134.68 126.147  12
  -3  -4   1 1351.23 95.9175  20
  -3  -4   1 1334.48 101.252   8
  -3  -4   1 1355.82 155.476  33
  -3  -4   0 2607.35 146.507   8
  -3  -4   0 2424.72 135.077  20
  -3  -4   0 2440.62 209.603  33
  -3  -4   0 2353.68 170.127  32
  -3  -4   0 2804.58 331.254   2
  -3  -4  -1 13865.8 680.217   4
  -3  -4  -1 11529.3 410.787  20
  -3  -4  -1 11670.3 463.550  32
  -3  -4  -1 11410.4 417.256   8
  -3  -4  -1 13767.6 731.969   2
  -3  -4  -2 12466.0 442.292  20
  -3  -4  -2 13167.8 458.395   8
  -3  -4  -2 12433.2 569.700  33
  -3  -4  -3 1805.05 226.704   4
  -3  -4  -3 1204.66 143.340  33
  -3  -4  -3 1304.78 97.1988   8
  -3  -4  -3 1251.31 85.4942  19
  -3  -4  -3 1507.29 289.892   2
  -3  -4  -4 8021.23 317.545   8
  -3  -4  -4 8254.73 411.796  33
  -3  -4  -4 9012.74 612.435   2
  -3  -4  -5 53561.7 1880.51  17
  -3  -4  -5 43030.0 1119.56  33
  -3  -4  -6 12731.8 515.205  33
  -3  -4  -6 13711.3 742.793   2
  -3  -4  -6 14597.8 920.035  17
  -3  -4  -7 5514.97 509.083  17
  -3  -4  -7 2529.69 319.590   2
  -3  -4  -8 73.8064 111.564  17
  -3  -4  -8 84.3914 150.128   2
  -3  -4  -9 34.4153 52.0202  17
   3   5 -11 3537.40 192.441   7
   3   5 -11 4189.52 204.863  26
   3   5 -10 34.2969 51.3121  26
   3   5 -10-13.8947 63.6497   7
   3   5  -9 3996.55 258.698  26
   3   5  -9 3522.57 246.771   7
  -3  -5   8 2241.79 133.256  20
   3   5  -8 2556.55 211.930  26
   3   5  -8 2055.19 197.910   7
  -3  -5   7 27262.3 854.306  20
   3   5  -7 25202.9 962.188   7
  -3  -5   6 12323.6 455.144  20
   3   5  -6 11267.7 536.812   7
  -3  -5   5 2542.35 357.633   4
  -3  -5   5 2303.24 144.754  20
  -3  -5   5 2635.23 157.126   8
  -3  -5   4 71500.4 2577.38   4
  -3  -5   4 73234.0 2045.46   8
  -3  -5   3 10080.4 679.464   4
  -3  -5   3 9866.56 379.820   8
  -3  -5   2 28445.2 1223.62   4
  -3  -5   2 23565.2 771.770  20
  -3  -5   1 677.341 70.1015  20
  -3  -5   1 944.261 223.676  18
  -3  -5   1 703.384 75.6406   8
  -3  -5   0 5665.18 256.186   8
  -3  -5   0 7401.30 519.870   4
  -3  -5   0 5851.33 250.986  20
  -3  -5   0 10406.8 739.101  17
  -3  -5   0 10577.8 663.644  18
  -3  -5  -1 962.200 189.290   4
  -3  -5  -1 821.560 72.3038  20
  -3  -5  -1 827.219 78.7600   8
  -3  -5  -1 830.529 250.397   2
  -3  -5  -2 1540.35 320.498  17
  -3  -5  -2 1196.03 205.877   4
  -3  -5  -2 1035.79 89.2091   8
  -3  -5  -2 1153.37 261.112   2
  -3  -5  -3 21.7217 20.6051  19
  -3  -5  -3 90.0491 147.336  17
  -3  -5  -3 34.2290 24.8199   8
  -3  -5  -3-16.7422 180.166   2
  -3  -5  -4 4012.89 190.788   8
  -3  -5  -4 4289.44 174.046  19
  -3  -5  -4 4611.43 406.356   2
  -3  -5  -5 3328.64 420.795  17
  -3  -5  -5 2618.93 315.235   2
  -3  -5  -6 121.132 149.921   2
  -3  -5  -7 562.935 168.223  17
  -3  -5  -7 216.969 139.269   2
  -3  -5  -8 730.214 140.286  18
  -3  -5  -8 724.234 133.239  17
  -3  -5  -8 462.573 110.637   2
   3   6 -10 1059.16 88.2529   7
   3   6 -10 1613.62 113.212  26
   3   6  -9 558.923 79.1127   7
   3   6  -9 687.989 94.7681  26
   3   6  -8 6160.13 296.834  26
   3   6  -8 3728.87 222.057   7
   3   6  -7 220.363 57.3707   7
  -3  -6   7 315.736 47.0985  20
  -3  -6   6 226.646 73.0993   1
  -3  -6   6 233.140 43.8617  20
  -3  -6   5 563.208 65.8315  20
  -3  -6   5 649.352 68.1475   8
  -3  -6   4 6524.77 270.874  20
  -3  -6   4 6648.28 274.098   8
  -3  -6   3 3155.56 166.000   8
  -3  -6   2 819.929 76.4590  20
  -3  -6   2 849.449 81.2678   8
  -3  -6   1 740.456 68.8429  20
  -3  -6   0 4995.90 425.436  18
  -3  -6   0 4829.11 484.797  17
  -3  -6  -1 11055.6 404.329   8
  -3  -6  -1 10456.0 385.184  19
  -3  -6  -2 1621.29 108.130   8
  -3  -6  -2 1421.69 90.3530  19
  -3  -6  -2 2750.91 337.211  18
  -3  -6  -2 2488.97 360.979  17
  -3  -6  -3 176.307 29.8832  19
  -3  -6  -3 270.190 168.489  18
  -3  -6  -3 139.053 32.9756   8
  -3  -6  -3 167.211 141.699  17
  -3  -6  -4 871.770 58.6604  19
  -3  -6  -4 2365.30 290.072  18
  -3  -6  -5 14.1865 119.306  18
  -3  -6  -6 42.0859 89.9374  18
  -3  -6  -7 147.595 66.9358  18
  -3  -6  -7 109.384 62.7735  17
   3   7  -8 1067.70 91.3507  26
   3   7  -7 5995.40 277.740  26
  -3  -7   6 2328.56 160.023   1
  -3  -7   5 6111.71 319.133   1
  -3  -7   5 6019.89 229.411  20
  -3  -7   4 708.722 61.5425  20
  -3  -7   4 737.907 67.0019   8
  -3  -7   3 465.426 55.8047   8
  -3  -7   3 657.174 106.245   1
  -3  -7   2 6.32169 24.1329   8
  -3  -7   1 5473.50 224.768  19
  -3  -7   1 8076.41 363.488   1
  -3  -7   0 1319.81 92.1057   8
  -3  -7   0 1304.86 81.5931  19
  -3  -7  -1 2301.88 125.464   8
  -3  -7  -1 2330.43 113.076  19
  -3  -7  -2 174.513 31.4122   8
  -3  -7  -2 223.581 28.8241  19
  -3  -7  -3 270.173 27.9506  19
  -3  -7  -4 3231.47 286.278  17
  -3  -7  -5 1127.71 137.895  17
  -3  -8   5 596.959 61.4780   1
   3   8  -5 887.231 67.0441  26
  -3  -8   4 2984.47 117.543  19
  -3  -8   4 2974.23 164.526   1
  -3  -8   3 1273.53 72.8135   8
  -3  -8   3 1270.65 67.7576  19
  -3  -8   2 11.3358 16.9067   8
  -3  -8   1 168.746 42.0630   1
  -3  -8   1 131.544 20.6132  19
  -3  -8   0 39.4060 25.7883   1
  -3  -8   0 29.8407 13.1379  19
  -3  -8  -1 0.51523 9.52777  19
   4  -9  -2 130.949 162.164   5
   4  -9  -1 241.210 53.7930  22
   4  -9   0 28.1130 38.5362  22
   4  -9   1 218.228 58.6816  23
   4  -9   1 211.433 216.587   5
   4  -9   2 2418.54 167.875  22
   4  -9   2 2626.97 181.459  23
   4  -9   3 135.087 54.8627  22
   4  -9   3 157.545 192.488   5
   4  -9   4 4226.98 229.336  22
   4  -9   4 4439.28 253.801  23
   4  -9   5 303.265 64.3627  23
   4  -8  -4 72.6424 143.213   5
   4  -8  -2 6224.99 248.707  10
   4  -8  -2 6745.92 300.262  22
   4  -8  -1 327.532 74.0404  23
   4  -8  -1 245.928 70.0207  22
   4  -8  -1 22.8003 257.525   5
   4  -8   0 2211.07 170.703  22
   4  -8   0 2597.25 510.266   5
   4  -8   0 2592.36 194.748  23
   4  -8   1 6112.83 774.752   5
   4  -8   1 6262.20 337.147  23
   4  -8   2 2418.45 185.385  22
   4  -8   3 49.1174 61.9947  23
   4  -8   3 7.18163 47.8037  22
   4  -8   4 227.351 81.9793  23
   4  -8   4 205.808 71.4291  22
   4  -8   5 941.509 117.658  22
   4  -8   5 1453.09 388.496   5
   4  -8   5 1108.70 114.054  14
   4  -8   5 1157.76 144.231  23
   4  -8   6 45.9414 56.5796  23
   4  -8   6 51.8497 45.3337  14
   4  -8   7 1158.41 113.174  14
   4  -8   7 674.437 91.0532  23
   4  -7  -6 5012.34 189.580  10
   4  -7  -6 4091.17 354.805  16
   4  -7  -5 2277.33 119.257  10
   4  -7  -5 2203.92 297.293  16
   4  -7  -4 69.0113 144.839  16
   4  -7  -3 1390.58 99.7847  10
   4  -7  -3 1521.30 130.913  22
   4  -7  -3 1768.17 309.353  16
   4  -7  -3 1273.19 411.028   5
   4  -7  -2 110.126 60.4611  23
   4  -7  -2 131.490 40.3449  10
   4  -7  -2 106.876 52.7864  22
   4  -7  -2 27.2728 288.538   5
   4  -7  -1 6270.92 334.101  23
   4  -7  -1 6532.75 255.322  10
   4  -7  -1 5576.59 291.982  22
   4  -7  -1 5188.94 754.161   5
   4  -7  -1 4838.57 286.436  25
   4  -7   0 2420.39 202.588  23
   4  -7   0 2693.55 147.818  10
   4  -7   0 1992.74 165.629  22
   4  -7   0 2140.43 173.011  25
   4  -7   1 5097.02 320.696  23
   4  -7   1 6637.18 252.366  10
   4  -7   1 4318.25 268.979  22
   4  -7   1 6098.37 783.010   5
   4  -7   1 4527.90 270.927  25
   4  -7   2 76.8462 56.6570  22
   4  -7   3 311.242 310.466   5
   4  -7   3 491.084 109.406  23
   4  -7   3 509.973 96.1102  22
   4  -7   4 15741.2 698.365  23
   4  -7   4 15467.9 637.910  22
   4  -7   5 1558.28 186.747  23
   4  -7   5 1527.66 159.202  22
   4  -7   5 1862.55 477.630   5
   4  -7   6 2477.63 197.904  22
   4  -7   6 2556.51 232.215  23
   4  -7   7 1821.84 181.835  23
   4  -7   8 1158.51 136.943  14
  -4   7  -9 103.067 73.9450  33
   4  -7   9 113.232 54.2012  14
   4  -6  -9 421.021 96.1679  16
   4  -6  -8 9577.76 550.847  16
   4  -6  -7 149.932 34.2076  10
   4  -6  -7 105.880 194.048  15
   4  -6  -7 60.7293 126.253  16
   4  -6  -6 669.957 63.9098  10
   4  -6  -6 559.297 219.195  16
   4  -6  -6 347.929 279.760  15
   4  -6  -5 4452.24 197.420  10
   4  -6  -5 5034.32 528.871  16
   4  -6  -5 4033.96 698.069  15
   4  -6  -4 40654.2 1246.26  22
   4  -6  -4 33844.7 2069.51   5
   4  -6  -4 30297.1 2147.70  15
   4  -6  -4 38354.2 1278.02  25
   4  -6  -3 3400.12 219.348  23
   4  -6  -3 2755.75 153.776  10
   4  -6  -3 2485.90 559.757   5
   4  -6  -3 2914.69 184.394  22
   4  -6  -3 3018.19 276.473  21
   4  -6  -3 2900.95 208.292  25
   4  -6  -2 165.589 61.1200  23
   4  -6  -2 1.78090 34.8456  10
   4  -6  -2 66.4136 72.4518  21
   4  -6  -2-67.8950 196.252  16
   4  -6  -1 32.2767 48.7792  23
   4  -6  -1 27.4002 31.0761  10
   4  -6  -1 85.0076 203.313  16
   4  -6  -1 87.1648 91.6225  21
   4  -6  -1 159.263 268.854   5
   4  -6  -1 40.7783 51.8569  25
   4  -6   0 212.729 69.1729  23
   4  -6   0 18.2076 29.9722  10
   4  -6   0 125.473 265.478   5
  -4   6   0 17.8839 59.0060  31
   4  -6   0 62.0628 56.5230  25
   4  -6   1 31.3183 45.3189  23
   4  -6   1 21.6363 29.9954  10
   4  -6   1 8.61227 75.9261  21
   4  -6   1-72.3931 208.438   5
   4  -6   1 4.26085 50.9555  25
  -4   6  -1 30.3632 61.8195  31
   4  -6   2 2556.48 221.688  23
   4  -6   2 2844.05 309.115  21
   4  -6   2 2892.48 538.169   5
  -4   6  -2 3490.82 374.495  31
   4  -6   2 3059.53 219.646  25
   4  -6   3 8361.40 461.270  23
   4  -6   3 8843.74 590.779  21
   4  -6   3 9389.74 430.526  25
   4  -6   4 15902.2 729.682  23
   4  -6   4 15846.7 866.021  21
   4  -6   5 24173.3 939.391  23
   4  -6   5 21295.5 839.645  22
   4  -6   6 26122.0 1053.90  23
   4  -6   6 32683.2 1795.29   5
   4  -6   7 4378.01 317.083  23
   4  -6   7 7054.15 780.181   5
  -4   6  -9 1826.32 210.208  33
   4  -6  10 11.6948 35.7161  14
   4  -5 -10 2020.35 207.256  16
   4  -5  -8 268.158 202.926  15
   4  -5  -8 490.147 62.8440  24
   4  -5  -7 9308.99 317.359  10
   4  -5  -7 7960.56 414.144   7
   4  -5  -7 8505.26 333.738  24
   4  -5  -6 456.788 61.4899  10
   4  -5  -6 246.325 282.326  15
   4  -5  -6 397.062 66.1659  24
   4  -5  -6 338.184 97.7562   7
   4  -5  -5 3645.53 179.608  10
   4  -5  -5 3642.81 286.399   7
   4  -5  -5 3729.50 241.242  25
   4  -5  -5 3656.11 195.546  24
   4  -5  -4 1397.98 184.293  21
   4  -5  -4 1503.41 193.582   7
   4  -5  -4 940.651 372.737  15
   4  -5  -4 1467.63 118.660  24
   4  -5  -4 994.862 399.751   5
   4  -5  -3 1665.39 145.112  23
   4  -5  -3 1481.70 108.223  10
   4  -5  -3 1603.39 201.910  21
   4  -5  -3 1705.35 210.125   7
   4  -5  -2 219.763 48.6604  10
   4  -5  -2 344.735 225.479  16
   4  -5  -2 269.823 100.629  21
   4  -5  -2 244.211 258.431   5
  -4   5   2 188.616 81.6797  31
   4  -5  -2 293.229 116.213   7
   4  -5  -1 10058.0 369.363  10
   4  -5  -1 10265.3 584.861  21
  -4   5   1 9640.99 561.413  31
   4  -5  -1 9938.27 449.757  11
   4  -5   0 39609.1 1207.70  10
  -4   5   0 42591.6 1544.23  31
   4  -5   1 96.3194 57.9800  11
   4  -5   1 106.131 39.8550  10
   4  -5   1 33.1505 70.1279  21
  -4   5  -1 122.639 88.7644  31
   4  -5   2 60.5115 56.0728  11
   4  -5   2 76.8488 83.8716  21
   4  -5   3 9758.35 639.023  21
  -4   5  -3 13968.8 759.358  31
   4  -5   4 5816.91 475.374  21
   4  -5   4 7712.08 435.022  13
   4  -5   5 13180.6 730.878  21
   4  -5   5 16336.0 702.703  13
  -4   5  -5 8056.99 503.504  30
  -4   5  -5 21083.6 940.201  31
   4  -5   6 10044.5 534.295  23
  -4   5  -6 15937.5 809.338  31
  -4   5  -6 7575.03 495.136  30
   4  -5   6 13114.4 665.939  13
  -4   5  -7 7294.04 460.412  30
  -4   5  -8 656.304 134.934  30
  -4   5  -9 32.0673 77.5308  33
  -4   5  -9 41.9763 70.1413  30
  -4   5 -10 1468.08 155.528  30
   4  -5  10 1302.29 135.781  14
   4  -4 -11 39.0815 69.9841  16
   4  -4 -10 1434.80 88.7325  24
   4  -4  -9 3455.34 489.807  15
   4  -4  -9 8497.98 302.497  24
   4  -4  -8 6342.86 239.159  10
   4  -4  -8 5581.02 342.044   7
   4  -4  -8 6404.71 270.640  24
   4  -4  -7 156.836 86.8587   7
   4  -4  -7 99.2032 53.9423  24
   4  -4  -6 15526.3 535.075  10
   4  -4  -6 17077.9 739.334   7
   4  -4  -6 17048.7 584.075  24
   4  -4  -5 65054.3 2207.26   7
   4  -4  -5 67738.0 2010.45  24
   4  -4  -4 57223.6 1853.40  21
   4  -4  -4 60569.2 1878.85   7
   4  -4  -4 53678.1 1631.56  24
   4  -4  -4 57543.4 1685.64  11
   4  -4  -3 1601.34 201.584  21
  -4   4   3 1276.96 165.880  31
   4  -4  -3 974.735 341.635   5
   4  -4  -3 614.641 280.610  15
   4  -4  -3 1772.73 117.901  24
   4  -4  -3 1405.10 129.443  11
   4  -4  -2 71580.9 2269.49  21
  -4   4   2 69790.5 2232.65  31
   4  -4  -2 82243.6 2297.19   7
   4  -4  -2 82300.2 2810.22  16
   4  -4  -2 61693.2 2036.99  11
   4  -4  -1 4401.60 353.419  21
  -4   4   1 4532.85 336.227  31
   4  -4  -1 4815.41 511.330  16
   4  -4  -1 3644.52 225.775  11
   4  -4   0 8780.89 499.902   7
   4  -4   0 7445.26 621.540  16
  -4   4   0 8012.07 480.347  31
   4  -4   1 542.019 139.901  21
  -4   4  -1 764.433 143.592  31
   4  -4   1 451.771 79.5241  11
   4  -4   2 6335.60 450.212  21
   4  -4   2 5502.29 306.699  11
   4  -4   3 12186.2 654.665  21
   4  -4   3 10995.0 470.620  11
   4  -4   4 9094.18 584.869  21
  -4   4  -4 8640.07 462.569  30
   4  -4   4 8650.21 432.746  11
  -4   4  -5 18909.2 813.745  30
  -4   4  -5 21390.8 935.178  31
   4  -4   5 20889.8 1239.61  28
  -4   4  -6 3025.96 308.289  31
  -4   4  -6 2629.70 269.881  30
   4  -4   6 2518.28 458.294  28
   4  -4   6 2864.10 310.082  13
  -4   4  -7 2373.92 264.395  31
  -4   4  -7 2448.82 268.889  30
   4  -4   7 2561.80 469.784  28
   4  -4   7 2559.85 314.877  13
  -4   4  -8 6326.94 439.029  30
   4  -4   8 5019.41 654.429  28
  -4   4  -9 14732.4 680.719  33
  -4   4  -9 14660.1 707.360  30
  -4   4 -10 183.198 90.3870  30
  -4   4 -11 223.178 65.2187  30
  -4   3  11 104.231 116.277  27
   4  -3 -11 118.606 33.3502  24
   4  -3 -10 789.438 80.3955  24
   4  -3  -9 966.097 147.684   7
   4  -3  -9 1463.85 125.334  24
   4  -3  -8 160.482 44.6144  10
   4  -3  -8 159.966 102.923   7
   4  -3  -7 11950.5 886.675   6
   4  -3  -7 14371.4 777.367   7
   4  -3  -6 58218.6 1957.21   9
   4  -3  -6 62820.7 2236.01   7
   4  -3  -5 1214.97 97.3850   9
   4  -3  -5 1530.10 178.290  21
   4  -3  -5 1422.68 206.851   7
   4  -3  -4 6709.44 410.175  21
  -4   3   4 6191.83 411.846  31
   4  -3  -4 6087.17 291.909  11
   4  -3  -3 7056.99 276.695   9
   4  -3  -3 8886.37 484.226  21
  -4   3   3 8228.90 441.423  31
   4  -3  -3 3919.07 530.310  15
   4  -3  -3 10735.8 524.666   7
  -4   3   3 5312.42 455.785  12
   4  -3  -3 7414.81 314.901  11
   4  -3  -2 21354.3 899.730  21
  -4   3   2 20803.6 811.350  31
   4  -3  -1 2121.47 241.803  21
  -4   3   1 2326.24 216.462  31
  -4   3   1 1678.06 204.457  12
   4  -3   0 547.120 134.973  21
  -4   3   0 469.509 99.3033  31
  -4   3   0 302.315 84.2974  12
   4  -3   1 8080.07 538.878  21
  -4   3  -1 10351.8 505.765  31
   4  -3   2 26544.3 1111.74  21
  -4   3  -2 25673.4 906.260  30
   4  -3   3 1301.17 202.434  21
  -4   3  -3 1312.58 170.263  31
   4  -3   3 966.997 109.513  11
   4  -3   4 10103.7 618.848  21
  -4   3  -4 12602.6 594.079  31
  -4   3  -4 13394.5 563.939  30
   4  -3   4 12381.3 827.510  28
   4  -3   4 9396.69 450.841  11
   4  -3   5 12233.5 706.314  21
  -4   3  -5 14339.2 678.800  31
   4  -3   5 13341.4 943.521  28
  -4   3  -6 46740.0 1710.18  31
   4  -3   6 44850.0 2175.01  28
  -4   3  -7 5195.06 378.562  30
   4  -3   7 4236.78 572.291  28
  -4   3  -8 1723.65 210.797  33
  -4   3  -8 2331.68 250.398  30
   4  -3   8 1431.72 340.421  28
  -4   3  -9 2122.44 222.340  33
  -4   3  -9 2589.60 254.007  30
  -4   3 -10 907.677 147.389  30
   4  -3  10 577.843 213.101  28
  -4   3 -11 48.1115 49.2433  30
  -4   2  12 15.3572 84.5487  27
   4  -2 -12 3.40830 20.0441  24
  -4   2  11 1464.80 300.911  27
   4  -2 -11 2101.82 129.823  24
   4  -2 -10 5242.23 380.829   7
   4  -2 -10 13395.1 497.044  24
   4  -2  -9 4092.26 336.563   7
   4  -2  -8 382.592 171.614   6
   4  -2  -8 527.376 68.1342   9
   4  -2  -8 533.969 149.847   7
   4  -2  -7 5550.34 254.438   9
   4  -2  -7 6431.80 453.880   7
   4  -2  -6 3048.84 159.863   9
   4  -2  -5 34018.5 1166.26  21
   4  -2  -5 33169.6 1232.95   7
   4  -2  -4 22118.2 912.797  21
  -4   2   4 19632.5 892.073  31
   4  -2  -4 20587.8 906.408   7
   4  -2  -3 54892.2 1801.97  21
  -4   2   3 46131.3 1666.50  31
  -4   2   2 7068.49 384.097  31
  -4   2   2 5469.92 439.281  12
  -4   2   1 111304. 3199.27  31
  -4   2   1 95589.3 3337.72  12
  -4   2   0 39012.0 1255.92  31
  -4   2   0 31813.5 1309.38  12
  -4   2  -1 111985. 3493.39  12
   4  -2   2 14306.6 760.912  21
  -4   2  -2 13699.7 541.056  30
   4  -2   3 919.465 185.238  21
  -4   2  -3 964.770 129.789  31
  -4   2  -3 1232.48 139.700  30
   4  -2   3 783.924 186.947  28
   4  -2   4 7406.06 522.314  21
  -4   2  -4 7369.55 404.539  31
  -4   2  -4 8922.76 431.582  30
   4  -2   4 7505.15 587.080  28
  -4   2  -5 2403.81 209.505  31
   4  -2   5 2304.29 347.585  28
  -4   2  -6 3055.33 255.363  33
  -4   2  -6 2797.77 224.592  31
   4  -2   6 2898.52 411.857  28
  -4   2  -6 3839.06 284.334  30
  -4   2  -7 3238.15 268.821  33
  -4   2  -7 3575.58 287.526  30
  -4   2  -8 1865.75 207.714  33
  -4   2  -8 2465.19 235.453  30
   4  -2   8 1885.48 287.109  13
  -4   2  -9 29428.4 979.931  33
   4  -2   9 15385.8 1062.53  28
   4  -2  10 9812.90 622.009  28
  -4   2 -11 3490.44 415.399   2
  -4   2 -11 3919.66 220.690  30
   4  -1 -12 1172.09 84.2429  24
   4  -1 -11 1412.14 142.342  24
   4  -1 -11 537.615 120.381   7
   4  -1 -10 1146.80 181.734   7
   4  -1  -9 139.413 43.5115   9
   4  -1  -9 286.917 79.0199  26
   4  -1  -9 199.988 125.131   7
   4  -1  -8 10830.6 414.998   9
   4  -1  -8 14150.7 531.232  26
   4  -1  -7 55352.6 1739.37   9
   4  -1  -7 66086.5 1842.98  26
   4  -1  -6 80.0448 36.7395   9
   4  -1  -6 281.994 60.2072  26
   4  -1  -6 80.7157 90.0809   7
   4  -1  -5 4047.09 191.534   9
   4  -1  -5 3870.41 344.876   7
  -4   1   4 3615.01 314.270  31
   4  -1  -4 1586.07 213.952   7
  -4   1   3 74448.5 2406.15  31
  -4   1   2 15569.1 644.187  31
  -4   1   2 13452.6 749.036  12
  -4   1   1 3905.98 254.518  31
  -4   1   1 4065.01 351.599  12
  -4   1   0 63924.7 2180.29  12
  -4   1  -1 231081. 6564.88  31
  -4   1  -1 221143. 6740.11  12
  -4   1  -2 110248. 3605.83  33
  -4   1  -2 121269. 3633.66  31
  -4   1  -3 39531.3 1382.20  33
  -4   1  -3 40018.3 1371.55  31
   4  -1   4 7711.41 552.542  21
  -4   1  -4 7106.18 379.260  33
  -4   1  -4 6841.20 351.913  31
   4  -1   4 6938.31 501.859  28
  -4   1  -5 339.652 88.2937  33
  -4   1  -5 447.668 75.8412  31
   4  -1   5 303.481 132.210  28
  -4   1  -6 9745.01 482.985  33
   4  -1   6 7712.38 599.590  28
  -4   1  -7 7999.72 442.877  33
  -4   1  -7 8998.81 446.243  30
  -4   1  -8 197.385 81.2290  33
  -4   1  -8 250.162 82.8419  30
  -4   1  -9 2633.03 218.818  33
  -4   1  -9 2684.90 214.435  30
  -4   1 -10 1206.06 329.574   2
  -4   1 -10 3052.12 195.455  30
  -4   1 -11 654.604 242.152   2
   4   0 -12 3355.02 238.617   7
  -4   0  12 3316.18 363.400  27
   4   0 -11 1185.73 169.802   7
  -4   0  11 1255.16 291.091  27
   4   0 -10 11429.2 624.140   7
   4   0 -10 12605.8 532.431  26
   4   0  -9 6480.04 265.405   9
   4   0  -9 7059.69 362.141  26
   4   0  -8 19088.8 884.737   7
   4   0  -8 20102.0 710.652  26
   4   0  -7 34138.4 1093.46   9
   4   0  -7 36041.7 1411.65   7
   4   0  -7 38571.6 1190.32  26
   4   0  -6 36382.2 1573.17   7
   4   0  -6 47680.9 1401.49  26
  -4   0   5 91.3551 63.5531   4
   4   0  -5 29.5060 70.0618   7
  -4   0   4 25564.1 793.770  32
  -4   0   4 20568.0 868.080   4
  -4   0   3 9213.54 518.094  31
  -4   0   2 9575.00 493.877  31
  -4   0   2 10127.8 583.790  12
  -4   0   1 4917.20 375.171  12
  -4   0   0 168.426 60.3419  31
  -4   0   0 221.444 90.9693  12
  -4   0  -1 12756.5 517.972  31
  -4   0  -1 12920.0 647.938  12
  -4   0  -2 9907.66 447.799  33
  -4   0  -2 9935.59 360.136  32
  -4   0  -2 9989.60 425.548  31
  -4   0  -2 8679.84 413.569   4
  -4   0  -3 15419.1 638.099  33
  -4   0  -3 14928.0 591.999  31
  -4   0  -3 17532.3 627.112  30
  -4   0  -3 15989.2 624.175   4
  -4   0  -3 16641.0 542.427  32
  -4   0  -4 2155.81 127.510  32
  -4   0  -4 2104.21 168.439  30
  -4   0  -4 1710.45 140.840  31
  -4   0  -4 2193.86 183.842   4
  -4   0  -5 35675.5 1351.11  33
  -4   0  -5 38975.7 1319.14  30
  -4   0  -6 30789.1 1150.55  33
  -4   0  -6 30484.2 1093.52  30
  -4   0  -6 33681.8 1042.00  29
  -4   0  -7 326.021 78.8230  30
  -4   0  -7 284.469 59.0892  29
  -4   0  -7 290.493 85.7526  33
  -4   0  -8 2647.03 220.786  33
  -4   0  -8 2256.00 183.005  30
  -4   0  -9-61.0955 248.127   2
  -4   0  -9 54.7768 41.2385  30
  -4   0 -10 747.913 237.750   2
  -4   0 -11-35.1617 158.928   2
   4   1 -12 2889.75 213.689   7
  -4  -1  11 232.472 154.270  27
   4   1 -11 301.767 80.1353  26
  -4  -1  10 112.768 163.352  27
   4   1 -10 322.086 86.0395  26
   4   1  -9 6481.09 470.389   7
   4   1  -9 6512.07 356.006  26
   4   1  -8 7275.48 299.459   9
   4   1  -8 8438.06 537.925   7
   4   1  -8 7774.85 385.853  26
   4   1  -7 8122.28 531.757   7
   4   1  -7 8128.71 390.022  26
   4   1  -6 4826.30 384.852   7
  -4  -1   5 1351.39 130.999  32
   4   1  -5 903.535 166.727   7
  -4  -1   5 1510.51 214.417   4
  -4  -1   4 659.501 90.8658  32
  -4  -1   4 826.973 148.879   4
   4   1  -4 532.829 127.847   7
  -4  -1   3 121382. 3443.34  32
  -4  -1   3 111048. 3606.98   4
  -4  -1   2 12011.4 455.790  32
  -4  -1   2 11322.5 553.967   4
  -4  -1   1 2742.33 224.596  31
  -4  -1   1 1830.47 184.778   4
  -4  -1   1 2995.21 272.497  12
  -4  -1   1 1992.24 131.549  32
  -4  -1   0 8974.28 423.857  33
  -4  -1   0 9257.79 430.084  31
  -4  -1   0 9633.00 507.452  12
  -4  -1  -1 717.104 111.301  33
  -4  -1  -1 851.855 82.4243  32
  -4  -1  -1 980.250 118.061  31
  -4  -1  -1 835.403 124.400   4
  -4  -1  -1 1083.52 163.066  12
  -4  -1  -2 48839.2 1460.65  32
  -4  -1  -2 45806.6 1570.41  33
  -4  -1  -2 48786.5 1543.30  31
  -4  -1  -2 47649.6 1524.26  30
  -4  -1  -2 51254.5 1610.46   4
  -4  -1  -3 10531.8 513.300  33
  -4  -1  -3 14246.1 719.264   2
  -4  -1  -3 11463.9 476.667  31
  -4  -1  -3 11420.5 476.357  30
  -4  -1  -3 13652.6 572.052   4
  -4  -1  -3 12076.9 430.904  32
  -4  -1  -4 9668.16 483.414  33
  -4  -1  -4 9796.71 431.215  30
  -4  -1  -5 101.671 56.0181  33
  -4  -1  -5 64.9627 40.1471  30
  -4  -1  -6 52.4066 238.824   2
  -4  -1  -6 171.354 67.4409  33
  -4  -1  -6 26.0878 38.1767  30
  -4  -1  -7-64.0925 256.865   2
  -4  -1  -7 9.25903 43.9570  33
  -4  -1  -7-6.20511 35.0272  30
  -4  -1  -8 3195.30 217.166  33
  -4  -1  -8 3426.11 409.810   2
  -4  -1  -8 2521.85 171.182  30
  -4  -1  -8 2453.95 341.302  17
  -4  -1  -9 4275.00 411.467   2
  -4  -1 -10 5.79799 155.709   2
   4   2 -11 5912.67 375.333   7
   4   2 -11 6600.17 333.323  26
   4   2 -10 754.339 163.393   7
   4   2 -10 732.380 119.629  26
   4   2  -9 860.081 126.337  26
   4   2  -9 747.750 174.448   7
   4   2  -8 15575.3 1193.08   6
  -4  -2   8 15754.8 957.718  27
   4   2  -8 19772.7 883.230   7
   4   2  -8 19983.1 745.860  26
   4   2  -7 19191.1 731.458  26
   4   2  -7 17726.7 845.504   7
   4   2  -6 572.307 153.577   7
  -4  -2   5 8806.76 399.228  32
  -4  -2   5 9398.33 584.276   4
  -4  -2   4 17757.6 639.851  32
  -4  -2   4 19298.5 859.751   4
  -4  -2   3 16673.6 765.504   4
  -4  -2   3 18042.2 769.415  12
  -4  -2   2 2350.66 198.647  33
  -4  -2   2 2631.75 170.850  32
  -4  -2   2 2543.08 248.679   4
  -4  -2   1 3538.72 255.973  33
  -4  -2   1 3385.10 193.594  32
  -4  -2   1 3678.13 289.923   4
  -4  -2   0 31921.4 1100.53  33
  -4  -2   0 31365.2 984.410  32
  -4  -2   0 27870.7 939.325   8
  -4  -2   0 35865.6 1192.00  12
  -4  -2   0 35114.7 1177.31   4
  -4  -2  -1 25804.5 799.208  32
  -4  -2  -1 24058.5 900.459  33
  -4  -2  -2 2625.49 140.677   8
  -4  -2  -2 2722.55 221.794  33
  -4  -2  -2 2922.96 166.716  32
  -4  -2  -2 3299.16 261.196   4
  -4  -2  -3 572.450 250.930   2
  -4  -2  -3 580.536 72.9121  32
  -4  -2  -3 633.205 117.056   4
  -4  -2  -4 827.404 131.407   4
  -4  -2  -4 833.581 265.955   2
  -4  -2  -4 812.343 120.735  33
  -4  -2  -5 3395.54 247.004  33
  -4  -2  -5 3133.35 191.568  30
  -4  -2  -6 1294.29 292.632   2
  -4  -2  -6 1352.24 146.960  33
  -4  -2  -7 28.1858 214.718   2
  -4  -2  -7 52.1854 48.7671  33
  -4  -2  -7 113.387 145.724  17
  -4  -2  -8 775.618 200.400  17
  -4  -2  -8 1625.13 277.377   2
  -4  -2  -9 686.039 199.594   2
  -4  -2 -10 92.4730 107.189   2
   4   3 -12 3239.85 193.260   7
   4   3 -11 611.632 115.560   7
   4   3 -11 626.618 98.1877  26
   4   3 -10 8.00051 61.8925  26
   4   3 -10 32.4236 84.6881   7
   4   3  -9 2960.16 279.107   7
   4   3  -9 3769.94 256.502  26
  -4  -3   8 3820.46 200.488   8
   4   3  -8 3904.57 268.669  26
   4   3  -8 3533.58 309.069   7
  -4  -3   7 18726.3 639.926   8
   4   3  -7 17439.3 809.601   7
   4   3  -6 379.575 116.241   7
  -4  -3   5 7204.07 516.331   4
  -4  -3   5 6522.50 331.886  32
  -4  -3   4 399.614 128.607   4
  -4  -3   4 454.037 87.5893  32
  -4  -3   4 499.991 112.557  12
  -4  -3   3 3825.10 235.853  32
  -4  -3   3 4382.17 319.720  12
  -4  -3   3 4015.23 360.084   4
  -4  -3   2 209.948 97.0435   4
  -4  -3   2 129.693 60.7246  33
  -4  -3   2 194.251 57.8863  32
  -4  -3   2 146.796 40.2932   8
  -4  -3   2 140.382 68.5494  12
  -4  -3   1 9381.02 360.385   8
  -4  -3   1 9514.96 468.489  33
  -4  -3   0 4159.59 193.509  20
  -4  -3   0 4987.71 308.864  33
  -4  -3   0 5138.25 249.294  32
  -4  -3   0 4491.45 206.027   8
  -4  -3  -1 11829.7 439.196  20
  -4  -3  -1 12786.7 453.547   8
  -4  -3  -1 13568.2 587.561  33
  -4  -3  -2 102.389 55.1185  33
  -4  -3  -2 71.4173 62.7627   4
  -4  -3  -2 130.159 46.8332  32
  -4  -3  -2 95.6424 29.5613   8
  -4  -3  -2 88.1075 180.879   2
  -4  -3  -3 4195.02 195.793   8
  -4  -3  -3 5144.65 235.414  32
  -4  -3  -3 4608.12 449.320   2
  -4  -3  -4 15826.2 668.016  33
  -4  -3  -4 18130.9 889.909   2
  -4  -3  -5 7072.02 368.814  33
  -4  -3  -5 7537.39 533.420   2
  -4  -3  -6-3.42469 42.6972  33
  -4  -3  -6 82.3540 203.285   2
  -4  -3  -6 42.0110 143.971  17
  -4  -3  -7 246.628 176.769   2
  -4  -3  -7 327.107 155.725  17
  -4  -3  -8 888.885 181.340  17
  -4  -3  -8 206.752 169.270   2
  -4  -3  -9-14.4151 107.457   2
   4   4 -11 327.689 64.6048  26
   4   4 -11 245.572 68.9542   7
   4   4 -10 55.4864 61.3388   7
   4   4  -9 1373.64 164.164   7
   4   4  -8 13794.2 620.024   7
  -4  -4   7-2.07935 31.5384   8
   4   4  -7-10.1662 73.9057   7
  -4  -4   6 403.511 61.0119   8
   4   4  -6 83.0028 64.2252   7
  -4  -4   5 8044.43 606.213   4
  -4  -4   5 9269.33 358.451   8
  -4  -4   5 8339.31 463.913  12
  -4  -4   4 60148.9 2144.17   4
  -4  -4   4 60063.1 1742.80   8
  -4  -4   4 54057.4 1805.93  32
  -4  -4   4 58645.4 1921.93  12
  -4  -4   3 2604.43 302.538   4
  -4  -4   3 2587.48 186.320  32
  -4  -4   3 2088.77 201.514  12
  -4  -4   2 123.791 35.9677  20
  -4  -4   2 105.173 91.4683   4
  -4  -4   2 80.2866 47.8001  32
  -4  -4   2 96.9633 37.0384   8
  -4  -4   1 23.5140 22.4287  20
  -4  -4   1 4.62377 52.2316  33
  -4  -4   0 2319.44 258.760   4
  -4  -4   0 1774.40 114.522  20
  -4  -4   0 2241.02 158.187  32
  -4  -4   0 1972.31 123.471   8
  -4  -4   0 2218.41 196.273  33
  -4  -4  -1 1960.15 231.301   4
  -4  -4  -1 1317.82 92.7178  20
  -4  -4  -1 1655.87 166.469  33
  -4  -4  -1 1304.12 95.8280   8
  -4  -4  -1 1640.17 131.452  32
  -4  -4  -1 1836.45 268.901   2
  -4  -4  -2 2300.26 251.981   4
  -4  -4  -2 1440.82 101.001   8
  -4  -4  -2 1994.43 278.175   2
  -4  -4  -3 3447.85 172.765   8
  -4  -4  -3 4052.03 256.652  33
  -4  -4  -4 1677.58 154.562  33
  -4  -4  -4 1857.07 287.389   2
  -4  -4  -5 6110.87 304.191  33
  -4  -4  -5 5410.96 430.403   2
  -4  -4  -6 5184.90 237.702  33
  -4  -4  -6 6061.59 496.784  17
  -4  -4  -7 224.949 131.872   2
  -4  -4  -7 269.335 126.824  17
  -4  -4  -8 888.794 144.749  17
  -4  -4  -8 162.246 97.9369   2
   4   5 -10 2460.12 158.089   7
   4   5 -10 4253.28 205.231  26
   4   5  -9 53.1352 50.2243  26
   4   5  -9 42.1420 45.6884   7
  -4  -5   8 299.655 45.1164  20
   4   5  -8 434.745 94.9695  26
   4   5  -8 258.046 68.3424   7
  -4  -5   7 355.264 50.6809  20
   4   5  -7 181.558 60.7222   7
  -4  -5   6 1101.11 89.6568  20
  -4  -5   6 1239.37 95.1663   8
  -4  -5   5 998.213 86.7575  20
  -4  -5   5 1131.79 94.2342   8
  -4  -5   4 119.669 42.0706   8
  -4  -5   3 3109.61 161.958  20
  -4  -5   3 3311.36 171.930   8
  -4  -5   2 217.322 42.6750  20
  -4  -5   2 207.132 44.0347   8
  -4  -5   2 237.548 109.149   4
  -4  -5   1 11814.6 435.783  20
  -4  -5   1 12066.1 440.731   8
  -4  -5   0 4219.21 192.929  20
  -4  -5   0 4519.87 202.768   8
  -4  -5  -1 398.934 52.0681   8
  -4  -5  -1 565.741 193.582  17
  -4  -5  -2 820.997 72.3496   8
  -4  -5  -2 748.307 60.6107  19
  -4  -5  -3 846.909 69.5235   8
  -4  -5  -3 726.532 54.2632  19
  -4  -5  -3 823.350 205.152   2
  -4  -5  -4 2196.29 251.805   2
  -4  -5  -4 3337.27 371.618  17
  -4  -5  -5 911.636 166.014   2
  -4  -5  -6 2615.54 216.270   2
  -4  -5  -7 597.107 117.968  17
  -4  -5  -7 416.084 95.6804  18
   4   6  -9 5682.22 246.640  26
   4   6  -8 5735.90 271.419  26
  -4  -6   7-3.38503 21.5196  20
   4   6  -7 50.4317 50.7122  26
  -4  -6   6 61.9569 27.9447  20
  -4  -6   5 3940.38 178.635  20
  -4  -6   5 4305.50 184.150   8
  -4  -6   4 2497.42 131.560   8
  -4  -6   3 1806.04 107.117  20
  -4  -6   3 1863.20 112.507   8
  -4  -6   2 4447.69 189.801  20
  -4  -6   1 1753.62 108.162   8
  -4  -6   0-9.02059 22.8044   8
  -4  -6  -1 12.4165 15.4896  19
  -4  -6  -1 32.3118 21.1704   8
  -4  -6  -2 765.992 61.9018   8
  -4  -6  -2 663.548 48.2961  19
  -4  -6  -4 2046.99 245.362  17
  -4  -6  -5 58.5795 72.3183  17
   4   7  -7 1309.49 90.2443  26
   4   7  -6 9042.53 346.259  26
  -4  -7   5 797.187 83.2553   1
  -4  -7   4 1816.47 136.311   1
  -4  -7   4 1534.96 84.8327   8
  -4  -7   3 202.320 54.1746   1
  -4  -7   3 157.130 28.2130   8
  -4  -7   2 24.5112 39.0329   1
  -4  -7   2 52.3408 19.3918  19
  -4  -7   1 195.833 30.6683   8
  -4  -7   1 185.075 25.6920  19
  -4  -7   0 14.1925 12.1328  19
  -4  -7   0 1.00543 14.4035   8
  -4  -7   0 2.11917 26.9448   1
  -4  -7  -1 837.395 55.4128   8
  -4  -7  -1 879.716 48.0278  19
   5  -9   0 29.1753 36.1973  22
   5  -9   1 144.313 50.3719  23
   5  -9   1 132.430 207.592   5
   5  -9   2 566.561 77.6687  22
   5  -9   2 654.386 88.5732  23
   5  -9   3 1195.31 107.241  22
   5  -9   3 1676.79 342.726   5
   5  -9   4 564.903 81.1945  23
   5  -8  -3 2715.15 128.904  10
   5  -8  -3 2038.48 352.183   5
   5  -8  -2 216.190 39.8847  10
   5  -8  -2 179.705 53.7944  22
   5  -8  -1 52.9714 51.6012  22
   5  -8  -1 42.8717 223.603   5
   5  -8   0 161.881 63.0924  23
   5  -8   0 124.004 53.7373  22
   5  -8   0 115.568 273.408   5
   5  -8   1 10101.2 445.939  23
   5  -8   1 11314.1 1007.78   5
   5  -8   2 953.573 115.099  22
   5  -8   2 1198.83 399.740   5
   5  -8   3 2730.34 219.053  23
   5  -8   3 2646.94 196.415  22
   5  -8   4 1300.46 134.507  22
   5  -8   4 1311.97 153.503  23
   5  -8   5 2506.37 176.680  22
   5  -8   5 2797.81 214.089  23
   5  -8   6 2415.76 160.700  14
   5  -8   6 2183.59 175.587  23
   5  -8   7 394.712 62.2567  14
   5  -7  -6 654.554 53.6593  10
   5  -7  -6 502.158 152.299  16
   5  -7  -5 5981.22 491.067  16
   5  -7  -4 9086.42 330.831  10
   5  -7  -4 10685.4 730.427  16
   5  -7  -3 9825.85 364.070  10
   5  -7  -3 10930.5 418.757  22
   5  -7  -3 9522.20 915.339   5
   5  -7  -2 3013.96 156.682  10
   5  -7  -2 2862.24 187.796  22
   5  -7  -2 2595.75 556.701   5
   5  -7  -1 892.197 121.111  23
   5  -7  -1 762.639 78.7677  10
   5  -7  -1 755.466 99.6550  22
   5  -7  -1 640.901 368.314   5
   5  -7   0 190.702 79.5037  23
   5  -7   0 242.754 49.2092  10
   5  -7   0 112.814 285.732   5
   5  -7   1 318.652 54.6620  10
   5  -7   1 409.930 102.738  23
   5  -7   1 478.054 350.724   5
   5  -7   2 5053.85 292.624  22
   5  -7   2 6554.96 834.142   5
   5  -7   3 1863.36 200.294  23
   5  -7   3 1729.76 165.929  22
   5  -7   4 546.893 121.733  23
   5  -7   4 456.290 95.2063  22
   5  -7   4 540.264 323.327   5
   5  -7   5 10463.5 526.716  23
   5  -7   5 9007.27 447.389  22
   5  -7   6 20519.0 856.219  23
   5  -7   6 32999.4 1757.40   5
   5  -7   8 271.292 71.7725  14
   5  -6  -7 5142.67 196.141  10
   5  -6  -6 1895.85 110.011  10
   5  -6  -5 4237.53 523.060  16
   5  -6  -4 23844.2 793.169  10
   5  -6  -4 25905.3 835.026  22
   5  -6  -3 9959.89 380.297  10
   5  -6  -3 8696.89 981.559   5
   5  -6  -2 28514.1 947.201  10
   5  -6  -2 27994.7 1052.88  25
   5  -6  -1 15484.8 629.014  23
   5  -6  -1 15042.8 525.554  10
   5  -6  -1 14240.5 774.408  21
   5  -6  -1 13348.0 1221.86   5
  -5   6   0 9936.32 650.585  31
   5  -6   0 10378.6 386.069  10
   5  -6   1 818.581 82.8484  10
   5  -6   1 556.249 155.861  21
  -5   6  -1 735.303 184.429  31
   5  -6   1 701.999 119.946  25
   5  -6   2 1805.44 265.277  21
  -5   6  -2 1854.23 285.584  31
   5  -6   2 1081.19 426.020   5
   5  -6   2 1557.95 171.864  25
   5  -6   3 1436.10 247.271  21
   5  -6   3 1112.16 404.765   5
   5  -6   4 3445.90 289.836  23
   5  -6   5 2022.51 225.076  23
   5  -6   5 1850.27 178.189  22
   5  -6   5 1904.15 523.732   5
   5  -6   6 851.280 149.519  23
   5  -6   6 1085.25 415.537   5
   5  -6   7 99.0818 66.3645  23
   5  -6   7 147.326 256.143   5
  -5   6  -9 8186.58 417.318  33
   5  -6   9 5769.00 323.485  14
   5  -5  -9 1097.21 190.901  16
   5  -5  -8 1066.09 71.7414  10
   5  -5  -8 810.800 115.363   7
   5  -5  -8 983.753 251.839  16
   5  -5  -7 3456.60 161.602  10
   5  -5  -7 3282.21 447.829  16
   5  -5  -7 3154.30 251.864   7
   5  -5  -6 42.4424 40.3978  10
   5  -5  -6-18.2440 213.376  16
   5  -5  -6 42.1410 82.9096   7
   5  -5  -5 40.3696 238.739  16
   5  -5  -5-20.8622 102.585   7
   5  -5  -4 1276.36 106.194  10
   5  -5  -4 1288.90 192.974  21
   5  -5  -4 1703.09 416.153  16
   5  -5  -4 1619.09 232.223   7
   5  -5  -3 6731.15 297.052  10
   5  -5  -3 7840.65 509.166  21
   5  -5  -3 8329.76 396.906  11
   5  -5  -2 245.052 81.5226  11
   5  -5  -2 205.849 52.2062  10
   5  -5  -2 141.740 98.9790  21
   5  -5  -2 187.568 250.072   5
   5  -5  -2 141.657 228.552  16
  -5   5   2 322.774 105.696  31
   5  -5  -2 294.112 152.645   7
   5  -5  -1 961.791 92.6731  10
   5  -5  -1 791.426 178.719  21
   5  -5  -1 625.794 319.306   5
  -5   5   1 972.035 175.704  31
   5  -5  -1 1064.76 328.413  16
   5  -5  -1 914.159 129.484  11
   5  -5   0 5410.02 244.434  10
  -5   5   0 6354.90 482.530  31
   5  -5   1 20898.6 680.977  10
   5  -5   1 18938.0 995.855  21
   5  -5   1 18303.6 789.813  11
   5  -5   2 32302.6 1484.80  21
   5  -5   2 34675.0 1283.04  11
   5  -5   3 439.359 151.609  21
  -5   5  -3 404.680 149.977  31
   5  -5   3 309.669 97.7881  11
   5  -5   4 5034.96 478.045  21
  -5   5  -4 6588.92 525.643  31
  -5   5  -5 183.491 80.2590  30
   5  -5   5 103.474 76.1190  13
   5  -5   6 14807.5 665.968  23
  -5   5  -6 11252.9 605.385  30
  -5   5  -7 766.763 142.600  30
  -5   5  -8 2027.09 232.585  33
  -5   5  -8 1251.80 170.538  30
  -5   5  -9 63.6799 77.0708  33
  -5   5  -9 30.8458 54.9508  30
   5  -4 -10 7171.96 461.301  16
   5  -4  -9 68.8257 148.632  16
   5  -4  -9 92.1549 65.6575   7
   5  -4  -9 44.2887 31.0921  24
   5  -4  -8 41.0033 32.9939  10
   5  -4  -8 77.9466 79.8804   7
   5  -4  -8 20.8352 36.7496  24
   5  -4  -7 21405.4 647.395  10
   5  -4  -7 20934.9 868.579   7
   5  -4  -6 27331.5 802.517  10
   5  -4  -6 29087.8 1099.05   7
   5  -4  -5 7913.76 338.157  24
   5  -4  -4 3339.41 310.784  21
   5  -4  -4 2869.26 507.989  16
   5  -4  -4 3293.80 330.565   7
   5  -4  -4 3193.96 218.789  11
   5  -4  -3 11708.9 461.513   9
   5  -4  -3 13874.8 722.695  21
   5  -4  -3 12328.1 977.297  16
  -5   4   3 12071.7 662.980  31
   5  -4  -3 12801.1 529.910  11
   5  -4  -2 5082.10 250.683   9
   5  -4  -2 5921.57 459.294  21
   5  -4  -2 5118.20 601.526  16
  -5   4   2 5993.77 422.125  31
   5  -4  -2 5566.36 308.052  11
   5  -4  -1 27.1418 41.5964  11
   5  -4  -1 30.2733 79.5757  21
   5  -4  -1 113.474 176.194  16
  -5   4   1 78.9069 79.9278  31
   5  -4  -1-8.61720 106.359   7
   5  -4   0 599.901 163.693  21
  -5   4   0 848.097 164.929  31
   5  -4   0 517.627 96.0643  11
   5  -4   1 7353.66 561.864  21
   5  -4   1 6315.56 359.632  11
   5  -4   2 749.789 192.827  21
  -5   4  -2 1281.74 199.914  31
   5  -4   2 861.266 130.483  11
  -5   4  -3 35912.5 1389.88  30
   5  -4   3 38842.9 1387.85  11
   5  -4   4 88006.7 3178.55  21
  -5   4  -4 91169.9 2935.33  30
   5  -4   4 85774.2 2876.29  11
  -5   4  -5 97.2799 73.2345  31
  -5   4  -5 194.786 93.4898  30
   5  -4   5 138.795 79.0102  11
  -5   4  -6 2124.16 245.878  30
   5  -4   6 2497.05 323.876  13
  -5   4  -7 456.556 131.259  30
  -5   4  -8 6.75857 70.5002  33
  -5   4  -8 27.5367 78.6641  30
  -5   4  -9 1208.40 169.699  33
  -5   4  -9 1176.81 163.652  30
  -5   4 -10 935.933 121.250  30
   5  -3 -11 472.545 109.761  16
  -5   3  11 577.161 145.000  27
   5  -3 -11 538.088 43.1864  24
   5  -3 -10 161.672 73.2384   7
   5  -3 -10 194.548 42.4634  24
   5  -3  -9 1974.12 209.228   7
   5  -3  -9 2188.71 140.349  24
   5  -3  -8 377.329 57.3370  10
   5  -3  -8 294.136 127.437   7
   5  -3  -8 244.105 70.3694  24
   5  -3  -7 6727.55 485.412   7
   5  -3  -7 7365.82 343.796  24
   5  -3  -6 8761.00 359.085   9
   5  -3  -6 9289.88 434.728  24
   5  -3  -5 16111.3 708.975  21
   5  -3  -5 15562.6 781.590   7
   5  -3  -5 14336.3 514.221  11
   5  -3  -4 3442.67 183.806   9
   5  -3  -4 4245.99 371.029  21
  -5   3   4 3453.70 332.603  31
   5  -3  -4 3929.08 371.567   7
   5  -3  -4 3392.22 210.832  11
   5  -3  -3 3521.27 186.365   9
   5  -3  -3 5176.42 416.172  21
   5  -3  -3 2798.28 416.815  16
  -5   3   3 4234.53 356.688  31
   5  -3  -3 4269.39 384.541   7
  -5   3   3 2050.73 317.631  12
   5  -3  -3 3733.61 225.045  11
   5  -3  -2 8128.06 335.387   9
  -5   3   2 11222.8 565.653  31
   5  -3  -2 13682.8 724.909  21
   5  -3  -2 6995.94 624.851  16
   5  -3  -2 11371.3 621.542   7
  -5   3   2 6158.99 535.016  12
   5  -3  -1 2468.61 145.262   9
   5  -3  -1 3748.83 393.782  21
   5  -3  -1 1894.74 302.643  16
   5  -3  -1 3101.83 305.847   7
  -5   3   1 1829.29 249.996  12
  -5   3   1 3009.16 275.943  31
   5  -3   0 896.719 83.0869   9
   5  -3   0 1266.11 243.080  21
  -5   3   0 1428.21 195.218  31
   5  -3   0 1037.51 174.844   7
   5  -3   1 24479.3 1233.10  21
  -5   3  -1 29613.0 1130.92  31
   5  -3   2 941.310 218.406  21
  -5   3  -2 803.223 146.621  31
  -5   3  -2 447.399 99.6153  30
   5  -3   2 399.307 81.6267  11
   5  -3   3 1543.70 262.104  21
  -5   3  -3 1654.26 210.489  31
  -5   3  -3 1522.98 182.230  30
   5  -3   3 1275.23 145.782  11
   5  -3   4 7132.65 581.219  21
  -5   3  -4 9215.24 511.216  31
  -5   3  -4 8837.76 475.503  30
   5  -3   4 6271.67 377.988  11
  -5   3  -5 1340.06 182.179  33
  -5   3  -5 1116.50 176.321  31
  -5   3  -5 1259.37 182.411  30
  -5   3  -6 62.0329 55.7901  31
  -5   3  -6 35.8988 77.0168  30
  -5   3  -7 7766.09 478.428  33
  -5   3  -7 8744.79 509.102  30
  -5   3  -8 3505.04 292.597  33
  -5   3  -8 3309.63 288.206  30
  -5   3  -9 4860.89 325.848  33
  -5   3  -9 4668.37 319.303  30
  -5   3 -10 71.7752 55.3634  30
   5  -2 -11 1247.34 126.133   7
   5  -2 -11 1471.57 85.8034  24
   5  -2 -10 51.7301 84.5858   7
   5  -2 -10 14.7151 43.8600  24
   5  -2  -9 1137.22 163.579  24
   5  -2  -9 628.292 165.682   7
   5  -2  -8 6144.76 285.944   9
   5  -2  -8 10582.3 460.435  24
   5  -2  -7 37490.1 1178.81   9
   5  -2  -7 40363.2 1566.23   7
   5  -2  -6 51005.6 1529.79   9
   5  -2  -6 47320.1 1902.90   7
   5  -2  -5 12734.5 682.066  21
   5  -2  -5 9505.07 658.014   7
   5  -2  -4 45036.1 1430.95   9
   5  -2  -4 46061.2 1815.46   7
  -5   2   4 42596.4 1964.30  12
   5  -2  -3 1886.40 126.266   9
  -5   2   3 2089.56 246.190  31
   5  -2  -3 1870.90 267.775   7
  -5   2   3 1508.29 275.216  12
   5  -2  -2 2599.67 148.360   9
  -5   2   2 3449.94 287.879  31
   5  -2  -2 3096.06 305.327   7
  -5   2   2 2371.31 333.021  12
   5  -2  -1 16224.5 580.142   9
   5  -2  -1 17684.8 806.395   7
  -5   2   1 17690.9 932.182  12
   5  -2   0 19622.6 706.783   9
  -5   2   0 28419.3 878.763  33
  -5   2   0 29680.3 979.255  31
   5  -2   0 19736.4 884.821   7
  -5   2   0 23906.2 1074.62  12
  -5   2  -1 10957.8 518.477  33
  -5   2  -1 11815.0 566.198  31
   5  -2   2 15848.2 935.426  21
  -5   2  -2 13153.6 605.598  33
  -5   2  -2 13877.6 636.042  31
  -5   2  -2 15172.7 639.587  30
   5  -2   3 9862.06 714.265  21
  -5   2  -3 8470.16 458.752  33
  -5   2  -3 8152.77 450.338  31
  -5   2  -3 9836.16 481.744  30
  -5   2  -4 8503.94 473.855  33
  -5   2  -4 9337.63 471.199  31
  -5   2  -4 9281.52 484.251  30
  -5   2  -5 11451.4 577.824  33
  -5   2  -5 10735.5 528.225  31
  -5   2  -5 12708.0 592.917  30
  -5   2  -6 1555.50 195.097  30
  -5   2  -7 18879.2 833.700  33
  -5   2  -7 20290.0 835.483  30
  -5   2  -8 2123.95 214.054  33
  -5   2  -8 1617.99 189.414  30
  -5   2  -9 638.883 113.411  33
  -5   2 -10 639.951 275.667   2
  -5   2 -10 903.078 106.424  30
  -5   1  11-54.7585 132.384  27
   5  -1 -11 38.2417 48.2769  24
   5  -1 -11 67.6900 78.9470   7
   5  -1 -10 910.093 125.578  24
   5  -1  -9 2393.06 141.396   9
   5  -1  -8 55611.8 1686.87   9
   5  -1  -8 59773.3 2093.75   7
   5  -1  -7 7721.33 334.232   9
   5  -1  -7 7550.68 578.097   7
   5  -1  -6 11.3145 46.8708   9
   5  -1  -6-31.7145 141.953   7
   5  -1  -5 10.5832 96.9643  21
  -5   1   5 18.0692 50.9380   4
  -5   1   5 52.7701 42.6343  32
   5  -1  -5-10.4912 106.266   7
   5  -1  -4 2069.45 291.854   7
  -5   1   4 1865.09 146.605  32
  -5   1   3 18476.5 826.649  31
  -5   1   3 20410.1 1015.88  12
  -5   1   2 13961.0 644.040  31
  -5   1   2 15850.9 862.451  12
  -5   1   1 6914.67 408.924  31
  -5   1   1 6795.88 534.706  12
  -5   1   0 30.6759 46.3864  33
  -5   1   0 122.697 59.1292  31
  -5   1   0 19.5912 73.2923  12
  -5   1  -1 15192.9 634.821  33
  -5   1  -1 14762.7 637.045  31
  -5   1  -2 490.238 98.3608  33
  -5   1  -2 585.739 101.255  31
  -5   1  -3 7380.31 408.831  33
  -5   1  -3 7495.61 312.176  32
  -5   1  -3 6759.46 375.096  31
   5  -1   4 19256.1 1106.23  21
  -5   1  -4 20876.4 835.800  33
  -5   1  -4 20953.2 686.306  32
  -5   1  -4 18339.7 757.876  31
  -5   1  -4 19709.8 788.137   4
  -5   1  -6 1596.23 191.064  33
  -5   1  -7 6170.68 381.812  33
  -5   1  -7 5965.35 356.770  30
  -5   1  -8 1601.32 174.011  33
  -5   1  -8 1511.68 157.913  30
  -5   1  -9 52.9550 232.007   2
  -5   1  -9 318.641 71.1945  30
  -5   1 -10-6.25728 187.554   2
   5   0 -12 505.722 74.6047   7
  -5   0  10 301.054 179.140  27
   5   0 -10 310.390 134.602   7
   5   0  -9 1816.06 120.399   9
   5   0  -9 1897.79 264.272   7
   5   0  -8 10134.8 406.310   9
   5   0  -8 11119.9 681.668   7
   5   0  -8 12130.2 495.062  26
   5   0  -7 174.430 60.4528   9
   5   0  -7 133.344 62.7351  26
   5   0  -7 179.148 137.865   7
   5   0  -6-9.66547 41.3575  26
   5   0  -6 771.901 195.537   7
  -5   0   5 15164.2 620.500  32
   5   0  -5 13828.1 830.813   7
  -5   0   5 14465.2 766.293   4
  -5   0   4 10193.8 424.109  32
   5   0  -4 9335.73 608.913   7
  -5   0   4 8807.72 520.633   4
   5   0  -3 30731.9 1346.01   7
  -5   0   3 30132.2 1242.85   4
  -5   0   2 1685.69 127.331  32
  -5   0   2 1357.76 163.559   4
  -5   0   1 796.396 86.2347  32
  -5   0   1 1144.69 140.071  33
  -5   0   1 1078.35 154.147  31
  -5   0   1 637.553 107.775   4
  -5   0   1 1247.83 217.940  12
  -5   0   0 13311.2 554.192  33
  -5   0   0 13104.4 566.441  31
  -5   0   0 14298.6 723.640  12
  -5   0  -1 96.1903 61.7309   4
  -5   0  -1 78.0524 39.2785  32
  -5   0  -1 135.537 62.2720  31
  -5   0  -1 101.351 57.1464  33
  -5   0  -2 11914.1 546.436  33
  -5   0  -2 11793.6 438.608  32
  -5   0  -2 12067.6 528.345  31
  -5   0  -2 10870.2 524.912   4
  -5   0  -3 1292.09 159.491  33
  -5   0  -3 1219.46 103.312  32
  -5   0  -3 1060.18 126.859  31
  -5   0  -3 1298.29 146.070  30
  -5   0  -3 1149.60 149.679   4
  -5   0  -4-15.4378 60.8687   4
  -5   0  -4 2.10674 34.4543  32
  -5   0  -4 48.2197 51.2735  30
  -5   0  -5 200.304 69.7482  30
  -5   0  -6 4306.72 299.328  33
  -5   0  -6 4026.41 261.026  30
  -5   0  -7 12304.2 544.814  33
  -5   0  -7 10454.1 720.932   2
  -5   0  -7 10803.0 484.267  30
  -5   0  -8 206.722 224.254   2
  -5   0  -8 313.046 74.7583  33
  -5   0  -8 270.122 64.3606  30
  -5   0  -9-6.97418 190.895   2
  -5   0 -10 16.7936 120.504   2
   5   1 -11 504.637 118.148   7
   5   1 -10 595.714 151.281   7
   5   1  -9 2579.88 292.127   7
   5   1  -9 2736.25 206.853  26
   5   1  -8 3086.25 179.621   9
   5   1  -8 3461.42 350.223   7
   5   1  -8 3697.44 245.824  26
   5   1  -7 50.1189 54.3965  26
   5   1  -7 37.6218 107.481   7
   5   1  -6 4712.88 427.856   7
   5   1  -6 7846.59 359.956  26
  -5  -1   5 7042.26 337.791  32
   5   1  -5 6306.03 479.442   7
  -5  -1   5 6900.79 479.146   4
  -5  -1   4 3187.62 201.891  32
   5   1  -4 2572.09 277.976   7
  -5  -1   4 3015.14 293.179   4
  -5  -1   3 13743.3 542.770  32
  -5  -1   3 13738.5 691.437   4
  -5  -1   2 1830.38 141.372  32
  -5  -1   2 1698.67 201.505   4
  -5  -1   1 26951.3 967.491  33
  -5  -1   1 24067.1 853.682  32
  -5  -1   1 25037.4 1004.76   4
  -5  -1   0 969.765 133.046  33
  -5  -1   0 924.775 97.6356  32
  -5  -1   0 917.294 144.754   4
  -5  -1   0 1162.09 187.965  12
  -5  -1  -1 4.89239 40.4700  33
  -5  -1  -1 6.90649 33.2373  32
  -5  -1  -1 47.9434 26.5069   8
  -5  -1  -2 4739.55 313.008  33
  -5  -1  -2 4655.19 230.645  32
  -5  -1  -2 4977.52 335.547   4
  -5  -1  -3 7246.47 416.977  33
  -5  -1  -3 8256.27 333.343  32
  -5  -1  -3 8579.79 460.175   4
  -5  -1  -4 4491.30 212.797  32
  -5  -1  -4 4028.01 291.738  33
  -5  -1  -4 4325.57 440.876   2
  -5  -1  -5 6315.32 360.112  33
  -5  -1  -5 4647.03 472.792   2
  -5  -1  -6 394.967 240.011   2
  -5  -1  -6 439.961 95.7305  33
  -5  -1  -7 2612.86 200.909  33
  -5  -1  -7 2505.20 354.549  17
  -5  -1  -7 2779.07 348.454   2
  -5  -1  -8 229.828 195.196   2
  -5  -1  -8 433.509 142.476  17
  -5  -1  -9 646.269 167.285   2
   5   2 -11 1994.35 179.329   7
   5   2 -10 1176.42 169.268   7
   5   2 -10 1474.06 138.902  26
   5   2  -9 6351.67 431.580   7
   5   2  -9 6988.70 356.497  26
   5   2  -8 742.715 113.665  26
   5   2  -8 641.935 156.646   7
   5   2  -7 2278.30 271.996   7
   5   2  -7 3286.51 232.980  26
  -5  -2   6 1706.52 150.002  32
   5   2  -6 1970.54 241.552   7
  -5  -2   6 2068.69 268.926  12
  -5  -2   5 11503.9 486.143  32
   5   2  -5 10370.9 590.980   7
  -5  -2   5 11603.1 671.951   4
  -5  -2   4 1516.40 143.325  32
  -5  -2   4 1850.72 241.206  12
  -5  -2   4 1564.80 225.994   4
  -5  -2   3 868.550 105.991  32
  -5  -2   3 1172.98 190.831  12
  -5  -2   3 805.340 156.794   4
  -5  -2   2 12979.2 592.854  33
  -5  -2   2 14342.4 548.941  32
  -5  -2   2 15081.0 721.020   4
  -5  -2   1 4200.08 276.397  33
  -5  -2   1 3518.92 184.514   8
  -5  -2   0 38.8090 42.7722  33
  -5  -2   0 12.8454 63.0549   4
  -5  -2   0 27.9555 43.2179  32
  -5  -2   0 20.3555 26.3141   8
  -5  -2  -1 29341.0 991.442  33
  -5  -2  -1 29506.8 872.690  32
  -5  -2  -2 10597.8 372.565  32
  -5  -2  -2 11115.1 534.030   4
  -5  -2  -3 19232.1 643.426  32
  -5  -2  -3 21649.7 836.465   4
  -5  -2  -4 2615.99 326.709   2
  -5  -2  -5 137.526 185.427   2
  -5  -2  -5 4.21591 50.4163  33
  -5  -2  -6 456.195 201.117   2
  -5  -2  -6 780.018 108.581  33
  -5  -2  -7 199.539 161.993   2
  -5  -2  -7 111.461 44.3208  33
  -5  -2  -7 146.173 116.478  17
  -5  -2  -8 176.464 129.678   2
  -5  -2  -8 116.384 81.9529  17
   5   3 -11 526.094 78.5120   7
   5   3 -11 790.677 78.6685  26
   5   3 -10 6990.23 378.216   7
   5   3 -10 8994.88 368.221  26
   5   3  -9 1372.45 170.740   7
   5   3  -9 1839.96 159.993  26
  -5  -3   8 2577.99 145.833   8
   5   3  -8 2956.43 215.601  26
  -5  -3   7 1324.69 106.500   8
   5   3  -7 1082.03 161.770   7
   5   3  -6 6657.30 424.908   7
  -5  -3   6 7562.30 492.659  12
  -5  -3   5 17899.2 894.277   4
  -5  -3   5 18762.0 617.804   8
  -5  -3   5 19013.6 846.717  12
  -5  -3   4 845.958 171.919   4
  -5  -3   4 796.885 108.132  32
  -5  -3   4 1072.73 172.290  12
  -5  -3   3 655.115 155.173   4
  -5  -3   3 494.399 67.9335   8
  -5  -3   3 577.643 90.8186  32
  -5  -3   3 537.561 121.753  12
  -5  -3   2 12.7350 37.4541  33
  -5  -3   2 62.7677 48.6108  32
  -5  -3   2 28.3706 30.1451   8
  -5  -3   1 5420.95 240.049  20
  -5  -3   1 6372.85 260.308   8
  -5  -3   0 5399.46 308.321  33
  -5  -3   0 5596.98 254.176  32
  -5  -3   0 6291.92 406.912   4
  -5  -3  -1 253.349 38.8245  20
  -5  -3  -1 302.129 46.2909   8
  -5  -3  -1 325.399 82.5034  33
  -5  -3  -1 388.475 106.632   4
  -5  -3  -1 476.842 73.0592  32
  -5  -3  -2 121.650 57.8738  33
  -5  -3  -2 149.412 81.0192   4
  -5  -3  -2 104.912 44.3247  32
  -5  -3  -2 53.0735 24.8869   8
  -5  -3  -3 118.995 53.8168  33
  -5  -3  -3 168.979 43.4978  32
  -5  -3  -4 1359.05 232.830   2
  -5  -3  -5 5264.21 270.747  33
  -5  -3  -5 2930.16 320.890   2
  -5  -3  -6 12545.5 418.376  33
  -5  -3  -6 15272.3 764.098  17
  -5  -3  -7 5546.83 397.895  17
  -5  -3  -7 3324.87 266.075   2
   5   4 -10 27.6055 39.0969  26
  -5  -4   9 11003.9 362.184  20
   5   4  -9 8548.08 410.064   7
  -5  -4   8 20.0052 26.5564  20
   5   4  -8 34.1037 53.7883  26
   5   4  -8 52.5672 47.7753   7
  -5  -4   7 2370.79 133.018   8
  -5  -4   6 2360.85 138.777   8
  -5  -4   5 287.032 53.3079   8
  -5  -4   4 1522.27 103.666  20
  -5  -4   3 15618.5 514.206   8
  -5  -4   3 15443.4 564.585  32
  -5  -4   2 19693.0 617.923   8
  -5  -4   2 20696.4 674.610  32
  -5  -4   1 4871.36 219.711  20
  -5  -4   1 6018.61 240.238   8
  -5  -4   0 1076.04 82.4408  20
  -5  -4   0 1277.01 92.7759   8
  -5  -4   0 1710.27 159.169  33
  -5  -4   0 1789.96 130.975  32
  -5  -4  -1 923.106 69.5983  20
  -5  -4  -1 1036.17 78.7599   8
  -5  -4  -2 1479.91 96.9430   8
  -5  -4  -2 2176.61 171.483  33
  -5  -4  -3 640.204 55.9905   8
  -5  -4  -3 1751.47 275.035  17
  -5  -4  -4-2.77253 30.1346  33
  -5  -4  -4-28.5931 136.005   2
  -5  -4  -5 3017.66 315.702  17
  -5  -4  -5 814.119 162.248   2
  -5  -4  -6 687.790 141.915  17
  -5  -4  -6 121.615 106.616   2
  -5  -4  -7 526.951 104.771  17
  -5  -5   8 598.106 49.4866  20
  -5  -5   7 18.5555 20.3519  20
  -5  -5   6 3586.90 160.474   8
  -5  -5   5 1413.38 91.9898   8
  -5  -5   5 1189.96 84.1777  20
  -5  -5   4 280.629 42.3737  20
  -5  -5   4 339.797 46.9860   8
  -5  -5   3 215.349 38.2727  20
  -5  -5   2 435.470 49.6932  20
  -5  -5   2 478.011 53.4966   8
  -5  -5   1 1.28020 18.0586  20
  -5  -5   1 15.5120 21.8187   8
  -5  -5   0 364.945 45.9328   8
  -5  -5  -1 2874.83 135.225   8
  -5  -5  -1 2462.35 115.572  19
  -5  -5  -2 2009.59 105.539   8
  -5  -5  -2 5419.43 404.345  17
  -5  -5  -3 559.457 150.748  17
  -5  -5  -4 270.806 109.765  17
  -5  -6   7 3518.19 136.848  20
   5   6  -7 5295.66 206.029  26
  -5  -6   6 3806.23 191.364   1
  -5  -6   6 5088.08 172.194  20
  -5  -6   5 751.898 55.1871   8
  -5  -6   4 73.6703 20.6649  20
  -5  -6   4 99.3190 24.9653   8
  -5  -6   3 416.193 40.6482  20
  -5  -6   2 670.510 55.3212   8
  -5  -6   1 149.658 28.0081   8
  -5  -6   0 290.366 34.1999   8
  -5  -6   0 285.041 28.0491  19
  -5  -6  -1 119.876 21.8263   8
  -5  -6  -1 119.297 16.0745  19
  -5  -7   4 1629.20 68.4912   8
  -5  -7   4 1527.83 63.3998  19
  -5  -7   3 2297.87 92.0162   8
  -5  -7   3 2219.13 85.6634  19
  -5  -7   2 192.696 22.1586   8
  -5  -7   2 165.937 16.9453  19
  -5  -7   1 86.8127 14.8593   8
   6  -8  -1 2968.17 176.324  22
   6  -8  -1 2797.86 454.374   5
   6  -8   0 346.645 70.2878  22
   6  -8   0 243.805 261.040   5
   6  -8   0 507.255 82.4105  23
   6  -8   1 629.999 99.2979  23
   6  -8   1 426.830 79.7709  22
   6  -8   2 258.254 79.8277  23
   6  -8   2 211.931 69.5924  22
   6  -8   2 225.576 300.348   5
   6  -8   3 1203.40 142.118  23
   6  -8   3 1121.55 122.301  22
   6  -8   3 1338.35 413.765   5
   6  -8   4 200.877 74.3118  23
   6  -8   4 161.556 57.6257  22
   6  -8   5 7193.96 345.908  23
   6  -7  -5 87.5301 30.1205  10
   6  -7  -4 5778.60 226.227  10
   6  -7  -3 5610.50 229.867  10
   6  -7  -2 92.2515 41.7400  10
   6  -7  -2 52.2135 48.0113  22
   6  -7  -2 45.5475 230.676   5
   6  -7  -1 410.991 93.9925  23
   6  -7  -1 403.919 57.4173  10
   6  -7  -1 374.448 80.6684  22
   6  -7  -1 394.746 331.550   5
   6  -7   0 63.4538 60.8674  23
   6  -7   0 24.8839 30.3977  10
   6  -7   1 10976.2 525.349  23
   6  -7   1 10969.0 1105.77   5
   6  -7   2 152.986 69.2249  22
   6  -7   2 57.3703 315.879   5
   6  -7   3 3844.72 293.857  23
   6  -7   3 3803.91 253.757  22
   6  -7   4 1550.08 186.951  23
   6  -7   4 1215.62 142.144  22
   6  -7   5 343.639 99.8938  23
   6  -7   5 241.495 71.7710  22
   6  -7   6 21.3294 51.0249  23
  -6   7  -6 74.6319 89.5265  33
   6  -7   6 306.410 313.756   5
   6  -7   7 1469.04 135.575  14
   6  -6  -7 622.330 50.3882  10
   6  -6  -7 371.675 140.222  16
   6  -6  -6 2655.38 345.913  16
   6  -6  -5 1543.34 103.725  10
   6  -6  -5 1497.85 316.077  16
   6  -6  -4 489.721 68.7543  10
   6  -6  -4 538.543 257.345  16
   6  -6  -3 2668.49 156.870  10
   6  -6  -2 1102.97 137.709  23
   6  -6  -2 979.998 97.0136  10
   6  -6  -1 15703.4 627.414  23
   6  -6  -1 13337.9 498.703  10
   6  -6  -1 13250.1 1223.84   5
   6  -6   0 343.207 59.7181  10
   6  -6   0 240.656 309.416   5
   6  -6   1 1865.32 525.034   5
   6  -6   2 7315.13 925.146   5
   6  -6   3 90.2813 327.095   5
   6  -6   4 2553.96 253.522  23
   6  -6   4 2448.86 581.150   5
   6  -6   5 5021.66 356.578  23
   6  -6   5 3567.93 259.478  22
   6  -6   6 872.920 152.877  23
  -6   6  -6 1358.52 204.751  33
   6  -6   6 1596.02 495.696   5
  -6   6  -7 385.122 136.462  33
   6  -6   7 460.360 352.455   5
  -6   6  -8 2983.28 256.445  33
   6  -5  -8 4467.92 164.729  10
   6  -5  -8 2688.08 310.939  16
   6  -5  -7 18354.1 568.460  10
   6  -5  -7 17984.8 726.764   7
   6  -5  -6 715.785 152.904   7
   6  -5  -6 340.255 213.614  16
   6  -5  -5 122.178 56.7556  10
   6  -5  -5 108.692 207.025  16
   6  -5  -4 6939.23 297.689  10
   6  -5  -4 8379.67 546.046   7
   6  -5  -3 23.1124 46.4769  10
   6  -5  -3 122.103 209.226  16
   6  -5  -3 68.3729 67.7291  11
   6  -5  -2 54.2812 69.6142  11
   6  -5  -2 47.9657 42.3011  10
   6  -5  -2 20.6170 62.9725  21
   6  -5  -2-28.7013 242.697   5
   6  -5  -1 193.582 91.8765  11
   6  -5  -1 158.032 52.5849  10
   6  -5  -1 80.6668 103.685  21
   6  -5  -1-28.4779 235.547   5
   6  -5   0 2794.57 172.227  10
   6  -5   0 2052.90 546.407   5
   6  -5   0 2493.13 238.261  11
   6  -5   1 11581.1 775.403  21
  -6   5  -1 12118.4 603.161  33
   6  -5   1 10649.0 560.775  11
   6  -5   2 194.331 98.4209  11
   6  -5   2 248.904 134.815  21
   6  -5   3 4139.50 326.064  11
  -6   5  -4 10524.3 612.096  33
  -6   5  -5 5504.91 424.188  33
   6  -5   6 191.437 96.3706  23
  -6   5  -6 335.194 126.043  33
  -6   5  -7 3448.18 311.181  33
   6  -4  -9 559.143 151.789  16
   6  -4  -9 1028.51 119.187   7
   6  -4  -8 11838.1 378.937  10
   6  -4  -8 10667.1 524.044   7
   6  -4  -7 48.4033 41.5904  10
   6  -4  -7 44.1371 153.471  16
   6  -4  -6 1027.18 308.091  16
   6  -4  -6 1714.67 245.693   7
   6  -4  -5 131.083 186.871  16
   6  -4  -5 272.320 151.864   7
   6  -4  -4 2222.04 287.760  21
   6  -4  -4 2250.25 311.825   7
   6  -4  -4 2262.42 191.716  11
   6  -4  -3 380.542 92.7507  11
   6  -4  -3 213.251 127.766  21
   6  -4  -3 110.399 174.895  16
  -6   4   3 268.474 113.912  31
   6  -4  -3 364.343 175.405   7
   6  -4  -2 16980.6 909.881  21
   6  -4  -2 15537.9 857.041   7
  -6   4   2 15341.7 812.315  31
   6  -4  -2 14843.2 626.548  11
  -6   4   1 10908.8 656.972  31
   6  -4  -1 9974.35 505.455  11
   6  -4   0 6539.71 581.156  21
   6  -4   0 5761.79 368.765  11
   6  -4   1 5072.78 519.381  21
  -6   4  -1 6685.44 414.492  33
  -6   4  -1 7200.03 507.519  31
   6  -4   1 5278.55 358.881  11
   6  -4   2 798.416 217.820  21
  -6   4  -2 925.720 164.793  33
   6  -4   2 799.336 140.244  11
   6  -4   3 2285.85 358.480  21
  -6   4  -3 2823.85 280.376  33
  -6   4  -3 2880.45 310.351  31
   6  -4   3 2377.75 241.301  11
   6  -4   4 333.058 102.596  11
  -6   4  -4 353.532 119.540  33
  -6   4  -5 2674.71 284.835  33
  -6   4  -6 4533.24 360.937  33
  -6   4  -6 3852.43 329.801  30
  -6   4  -7 14198.0 698.192  33
  -6   4  -9 877.213 119.544  33
   6  -3 -10 989.492 109.858   7
   6  -3  -9 57.3866 103.228  16
   6  -3  -9 4.78863 73.1225   7
   6  -3  -8 230.311 50.0028  10
   6  -3  -8 202.972 141.359  16
   6  -3  -7 354.310 186.518  16
   6  -3  -7 762.179 193.973   7
   6  -3  -6 2247.65 384.361  16
   6  -3  -6 2773.61 332.120   7
   6  -3  -5 14667.8 486.204   9
  -6   3   5 9199.69 455.675  32
   6  -3  -5 7238.88 724.767  16
   6  -3  -5 12029.0 744.519   7
   6  -3  -5 14529.2 534.702  11
   6  -3  -4 630.889 88.2144   9
   6  -3  -4 612.824 170.444  21
   6  -3  -4 139.211 139.943  16
  -6   3   4 637.912 162.553  31
   6  -3  -4 516.778 178.370   7
   6  -3  -4 671.626 110.124  11
   6  -3  -3 3973.06 214.867   9
   6  -3  -3 5459.32 493.336  21
   6  -3  -3 1850.86 330.217  16
  -6   3   3 4536.70 405.340  31
   6  -3  -3 4442.61 421.055   7
  -6   3   3 1521.11 294.953  12
   6  -3  -3 4675.33 275.666  11
   6  -3  -2 18195.9 628.074   9
   6  -3  -2 32881.9 1319.94  21
   6  -3  -2 11083.9 848.875  16
  -6   3   2 25984.9 1018.52  31
   6  -3  -2 20493.3 968.565   7
  -6   3   2 10321.9 829.260  12
   6  -3  -1 12334.2 472.610   9
   6  -3  -1 12362.1 719.167   7
   6  -3   0 406.782 68.3284   9
   6  -3   0 620.508 222.477  21
  -6   3   0 298.135 115.069  31
   6  -3   1 10056.9 790.151  21
  -6   3  -1 9109.57 500.204  33
   6  -3   2 5647.71 580.740  21
  -6   3  -2 5356.62 372.597  33
  -6   3  -2 6075.20 418.425  31
   6  -3   2 4453.60 322.019  11
   6  -3   3 14267.4 953.850  21
  -6   3  -3 15731.9 721.680  33
  -6   3  -3 16456.7 758.374  31
  -6   3  -4 17937.4 785.432  33
  -6   3  -4 19621.9 809.789  30
  -6   3  -5-7.12719 67.6733  33
  -6   3  -5 51.3401 76.5052  30
  -6   3  -6 1054.15 176.525  33
  -6   3  -6 1434.21 199.112  30
  -6   3  -7 4690.30 345.480  30
  -6   3  -8 337.533 100.415  33
  -6   3  -9 986.441 118.555  33
   6  -2  -9 3403.06 328.768  16
   6  -2  -9 6703.91 401.192   7
   6  -2  -8 469.895 75.6046   9
   6  -2  -8 154.855 118.460  16
   6  -2  -8 443.613 153.039   7
   6  -2  -7 22778.3 680.808   9
   6  -2  -7 19506.5 965.232   7
   6  -2  -6 75.8990 118.030  16
   6  -2  -6 22.2196 146.595   7
   6  -2  -5 9637.48 615.842  21
   6  -2  -5 8684.99 345.927   9
  -6   2   5 6217.69 335.711  32
   6  -2  -5 6860.56 562.075   7
  -6   2   5 6673.34 661.894  12
   6  -2  -5 7741.91 366.426  11
   6  -2  -4 2685.88 172.581   9
  -6   2   4 1909.33 163.745  32
   6  -2  -4 2016.29 297.815   7
  -6   2   4 2146.44 368.838  12
   6  -2  -3 318.805 171.406  21
   6  -2  -3 62.3164 43.2971   9
  -6   2   3 58.7656 94.6032  31
  -6   2   3 16.5035 100.816  12
   6  -2  -3 41.1205 122.947   7
   6  -2  -2 383.641 189.123  21
   6  -2  -2 142.984 55.6309   9
  -6   2   2 112.921 95.7568  31
   6  -2  -2 115.821 93.0493   7
   6  -2  -1 1509.71 123.156   9
  -6   2   1 1684.54 219.418  31
  -6   2   1 1127.12 248.274  12
   6  -2   0 958.840 98.9708   9
   6  -2   0 1924.29 353.556  21
  -6   2   0 1493.51 175.712  33
   6  -2   1 1848.23 372.656  21
  -6   2  -1 1356.01 180.584  33
  -6   2  -1 1735.70 209.369  31
  -6   2  -2 177949. 5453.79  33
  -6   2  -2 181491. 5478.00  31
   6  -2   3 1266.75 304.423  21
  -6   2  -3 1439.00 188.793  33
  -6   2  -3 1423.26 125.096  32
  -6   2  -3 1339.37 176.542  31
  -6   2  -4 692.125 136.037  33
  -6   2  -4 590.528 79.8598  32
  -6   2  -4 484.381 105.342  31
  -6   2  -4 756.424 142.720  30
  -6   2  -5 4638.47 353.076  33
  -6   2  -5 5512.58 376.284  30
  -6   2  -6 746.974 141.269  33
  -6   2  -6 549.539 125.888  30
  -6   2  -7 1287.34 168.457  30
  -6   2  -8 158.258 226.744   2
  -6   2  -8 180.998 75.8525  33
   6  -1 -10 1085.55 154.315   7
   6  -1  -9 6641.22 266.985   9
   6  -1  -9 6155.06 435.461   7
   6  -1  -8 1803.28 128.952   9
   6  -1  -8 1611.43 255.871   7
   6  -1  -7 71081.0 2085.56   9
   6  -1  -7 63854.0 2462.83   7
   6  -1  -6 9192.31 662.487   7
  -6   1   6 11587.3 833.843  12
   6  -1  -5 4367.19 454.064  21
   6  -1  -5 3052.22 186.553   9
  -6   1   5 2195.18 178.688  32
   6  -1  -5 2210.22 319.216   7
  -6   1   5 1887.94 243.442   4
  -6   1   5 3631.57 454.750  12
   6  -1  -4 907.478 100.568   9
  -6   1   4 469.283 121.823   4
  -6   1   4 619.357 95.4422  32
  -6   1   4 873.152 248.948  12
   6  -1  -4 747.019 195.611   7
   6  -1  -3 1009.71 105.896   9
  -6   1   3 713.161 96.6864  32
  -6   1   3 890.876 187.941  31
  -6   1   3 1110.12 170.780   4
  -6   1   3 961.440 255.713  12
   6  -1  -3 419.774 139.159   7
   6  -1  -2 2735.82 172.946   9
  -6   1   2 1977.40 158.661  32
  -6   1   2 2993.73 302.696  31
  -6   1   2 1859.57 208.742   4
  -6   1   2 2784.13 374.193  12
   6  -1  -1 12952.9 485.870   9
  -6   1   1 11931.9 486.133  32
   6  -1   0 199.982 53.7737   9
  -6   1   0 274.104 86.7798  33
  -6   1   0 289.798 91.4934  31
  -6   1   0 156.658 128.314  12
  -6   1  -1 1201.55 164.318  33
  -6   1  -1 1216.18 115.570  32
  -6   1  -1 1287.04 171.424  31
  -6   1  -1 909.262 139.812   4
  -6   1  -2 12618.3 604.478  33
  -6   1  -2 12586.8 476.028  32
  -6   1  -2 12788.6 599.861  31
  -6   1  -2 11116.1 563.600   4
   6  -1   3 5642.69 620.598  21
  -6   1  -3 5481.82 373.540  33
  -6   1  -3 5776.06 272.691  32
  -6   1  -3 5488.77 350.819  31
  -6   1  -3 5420.43 361.280   4
  -6   1  -4 54.8580 66.2598  33
  -6   1  -4 37.9578 37.6641  32
  -6   1  -5 9360.69 506.426  33
  -6   1  -7 6534.51 363.588  33
  -6   1  -7 5362.86 471.024   2
  -6   1  -8 319.216 193.990   2
  -6   1  -8 405.317 78.9871  33
   6   0 -11 24.0684 46.2041   7
   6   0 -10 3768.27 278.251   7
   6   0  -9 1375.51 99.6997   9
   6   0  -9 1242.11 200.115   7
   6   0  -8 28459.3 902.928   9
   6   0  -8 26292.0 1176.04   7
   6   0  -7 4986.32 251.135   9
   6   0  -7 4447.87 414.785   7
  -6   0   6 244.342 64.0566  32
  -6   0   6 277.123 133.984  12
   6   0  -6 196.542 137.866   7
  -6   0   5 5177.43 283.701  32
   6   0  -5 5231.81 452.136   7
  -6   0   5 5053.33 408.124   4
  -6   0   4 1023.86 122.057  32
  -6   0   4 816.332 164.013   4
   6   0  -4 783.485 171.683   7
  -6   0   3 19942.5 736.444  32
  -6   0   3 18434.0 885.018   4
  -6   0   2 11426.1 471.793  32
  -6   0   2 10911.5 597.604   4
  -6   0   1 860.451 128.259  33
  -6   0   1 892.014 102.579  32
  -6   0   1 842.949 157.035  31
  -6   0   1 811.891 143.231   4
  -6   0   0 3682.27 275.221  33
  -6   0   0 3546.19 206.526  32
  -6   0   0 3569.18 294.063  31
  -6   0   0 3212.88 284.206   4
  -6   0  -1 1258.14 165.212  33
  -6   0  -1 1157.74 111.945  32
  -6   0  -1 1177.00 164.479  31
  -6   0  -1 1165.94 168.529   4
  -6   0  -2 12657.4 611.553  33
  -6   0  -2 13934.9 507.952  32
  -6   0  -2 12904.7 603.511  31
  -6   0  -2 13495.4 645.035   4
  -6   0  -3 2883.90 252.465  33
  -6   0  -3 3172.10 182.613  32
  -6   0  -3 3086.33 267.182   4
  -6   0  -4 49.0515 57.6736  33
  -6   0  -5 1808.58 191.490  33
  -6   0  -7 625.528 201.751   2
  -6   0  -7 501.383 90.6163  33
  -6   0  -7 429.324 159.441  17
  -6   0  -8 271.449 54.5557  33
   6   1 -10 4197.13 277.261   7
   6   1  -9 85.0343 87.6912   7
   6   1  -8 3102.14 173.786   9
   6   1  -8 2595.83 277.607   7
   6   1  -7 1546.58 130.803   9
   6   1  -7 1310.77 215.337   7
  -6  -1   6 5960.17 297.691  32
   6   1  -6 6358.79 457.078   7
  -6  -1   5 2973.42 198.998  32
   6   1  -5 2766.54 285.704   7
  -6  -1   5 2866.96 302.229   4
  -6  -1   4 9654.75 427.514  32
  -6  -1   4 9777.12 585.907   4
  -6  -1   3 324.002 110.812   4
  -6  -1   3 269.125 70.3830  32
  -6  -1   3 356.804 129.183  12
  -6  -1   2 1581.16 136.969  32
  -6  -1   2 1755.09 219.616   4
  -6  -1   2 1778.02 255.979  12
  -6  -1   1 1660.88 169.972  33
  -6  -1   1 1481.40 129.852  32
  -6  -1   1 1626.85 246.642  12
  -6  -1   0 4776.64 303.756  33
  -6  -1   0 4839.72 237.492  32
  -6  -1   0 4944.58 354.750   4
  -6  -1  -1 7490.44 390.173  33
  -6  -1  -1 7812.51 298.454  32
  -6  -1  -1 7680.79 433.508   4
  -6  -1  -2 1458.41 169.103  33
  -6  -1  -2 1859.37 134.562  32
  -6  -1  -2 1861.78 208.984   4
  -6  -1  -3 641.354 112.359  33
  -6  -1  -3 604.112 74.7721  32
  -6  -1  -4 575.089 107.896  33
  -6  -1  -6 81.5487 49.8170  33
  -6  -1  -7 17.7224 33.1096  33
  -6  -1  -7 24.0434 84.7866  17
   6   2 -10 1573.67 135.344   7
   6   2  -9 1034.05 136.366   7
  -6  -2   8 2259.75 134.363   8
   6   2  -8 1810.80 198.175   7
  -6  -2   7 6113.82 256.590   8
   6   2  -7 4782.47 341.914   7
  -6  -2   6 435.657 75.7521  32
   6   2  -6 878.217 112.693  26
  -6  -2   5 1886.03 150.836  32
  -6  -2   4 281.525 70.8318  32
  -6  -2   4 429.385 129.167  12
  -6  -2   3 8709.10 380.736  32
  -6  -2   3 8109.11 335.554   8
  -6  -2   3 8862.48 537.662   4
  -6  -2   2 3273.12 227.994  33
  -6  -2   2 4008.16 222.482  32
  -6  -2   2 3427.53 184.010   8
  -6  -2   2 4292.33 360.057  12
  -6  -2   2 4099.01 337.999   4
  -6  -2   1 70.7546 26.4426  20
  -6  -2   1 75.5367 51.8662  33
  -6  -2   1 180.666 41.1583   8
  -6  -2   0 497.403 96.0659  33
  -6  -2   0 350.023 51.1333   8
  -6  -2   0 410.167 112.371   4
  -6  -2   0 506.079 75.1419  32
  -6  -2  -1 769.255 115.998  33
  -6  -2  -1 771.733 88.5762  32
  -6  -2  -2 82.3615 56.2308  33
  -6  -2  -2 106.938 43.1172  32
  -6  -2  -3 1169.82 134.900  33
  -6  -2  -4 120.869 56.0291  33
  -6  -2  -6-6.96741 27.4694  33
  -6  -2  -6 128.709 102.610  17
  -6  -2  -7 485.672 113.457  17
  -6  -3   9 25.6331 23.5901  20
   6   3  -8 1917.46 115.992   9
  -6  -3   7 45.2288 29.3979   8
   6   3  -7 78.2365 53.5170  26
  -6  -3   6 515.673 63.0758   8
  -6  -3   5 226.579 57.3341  32
  -6  -3   4 11739.1 413.448   8
  -6  -3   4 10535.1 440.406  32
  -6  -3   3 7597.48 303.667   8
  -6  -3   3 8083.47 348.222  32
  -6  -3   2 156.450 34.4903  20
  -6  -3   2 234.238 59.4040  32
  -6  -3   2 205.011 43.2921   8
  -6  -3   1 391.896 46.5741  20
  -6  -3   1 535.445 90.2812  33
  -6  -3   1 469.407 57.1786   8
  -6  -3   0 343.055 45.7460   8
  -6  -3   0 494.014 86.4867  33
  -6  -3   0 461.196 69.5625  32
  -6  -3  -1 7000.48 321.356  33
  -6  -3  -1 8246.31 279.524  32
  -6  -3  -2 512.229 82.6252  33
  -6  -3  -2 301.982 52.4238  32
  -6  -3  -3 346.958 68.9840  33
  -6  -3  -4 892.120 198.147  17
  -6  -3  -5 528.396 66.6767  33
  -6  -3  -5 605.757 147.027  17
  -6  -3  -6 1156.31 158.913  17
  -6  -4   8 537.158 44.9368  20
  -6  -4   7 4127.07 174.676   8
   6   4  -7 6105.02 257.607  26
  -6  -4   6 112.154 29.6275  20
  -6  -4   6 105.413 29.9463   8
  -6  -4   5 160.481 31.9219  20
  -6  -4   5 158.063 36.5194   8
  -6  -4   4 170.695 32.3300  20
  -6  -4   4 209.046 40.1005   8
  -6  -4   3 3740.53 170.444  20
  -6  -4   3 4633.53 189.400   8
  -6  -4   2 1133.32 77.2542  20
  -6  -4   2 1293.94 86.5801   8
  -6  -4   1 1738.08 94.5778  20
  -6  -4   1 1830.79 102.290   8
  -6  -4   0 570.294 52.0110   8
  -6  -4  -1 782.783 60.0164   8
  -6  -4  -1 2493.40 274.527  17
  -6  -4  -2 295.672 122.299  17
  -6  -4  -3 915.992 166.967  17
  -6  -4  -4 827.367 146.960  17
  -6  -4  -5-32.1079 57.1934  17
   6   5  -7 1475.51 95.3734  26
  -6  -5   6 195.302 26.1973  20
  -6  -5   6 180.015 25.6232   8
  -6  -5   5 31.0080 16.3691  20
  -6  -5   5 15.5943 15.5158   8
  -6  -5   4 264.590 32.2349  20
  -6  -5   3 17.4824 15.3461  20
  -6  -5   3 25.2025 16.6684   8
  -6  -5   2 549.675 42.5144  20
  -6  -5   2 628.731 49.8023   8
  -6  -5   1 62.7073 19.7422   8
  -6  -5   0 39.1792 16.3373   8
  -6  -5  -1 273.652 26.8933   8
  -6  -6   4 1052.24 51.1355   8
  -6  -6   3 230.201 22.6471   8
  -6  -6   3 251.741 38.9555   1
  -6  -6   2 8.96373 8.72475   8
   7  -8   0 2792.48 160.958  22
   7  -8   1 65.4534 44.6195  22
   7  -7  -4 1083.87 68.0592  10
   7  -7  -3 4969.66 195.102  10
   7  -7  -2 15475.6 560.138  10
   7  -7  -2 25196.9 663.205  22
   7  -7  -1 3327.08 201.814  22
   7  -7   0 72.6104 62.4477  23
   7  -7   0 141.354 272.394   5
   7  -7   1 1266.69 154.502  23
   7  -7   1 879.676 114.352  22
   7  -7   2 305.829 82.1634  22
   7  -7   2 380.021 324.717   5
   7  -7   3 6882.78 382.307  23
   7  -7   3 4937.54 294.615  22
   7  -7   3 6483.06 831.542   5
   7  -7   4 3009.06 243.643  23
   7  -7   4 2841.34 583.498   5
   7  -6  -6 478.728 45.9018  10
   7  -6  -5 853.547 70.2840  10
   7  -6  -4 29.0679 35.5829  10
  -7   6   4-4.08160 31.9834  32
   7  -6  -3 5865.87 247.465  10
   7  -6  -2 73.8682 43.4630  10
   7  -6  -1 2255.14 195.604  23
   7  -6  -1 1312.91 104.411  10
   7  -6   0-15.1398 72.8339  23
   7  -6   0 88.3038 302.615   5
   7  -6   1 2233.68 561.537   5
   7  -6   2 2114.57 225.103  23
   7  -6   2 2019.33 564.344   5
   7  -6   3 11599.7 578.257  23
   7  -6   3 12794.7 1225.51   5
  -7   6  -3 9688.31 552.251  33
   7  -6   4 940.697 156.893  23
   7  -6   4 556.359 106.161  22
  -7   6  -4 1028.33 176.790  33
   7  -6   5 3576.37 292.919  23
  -7   6  -5 4624.44 354.247  33
   7  -6   6 1851.08 521.393   5
   7  -5  -7 54.5354 28.7674  10
   7  -5  -6 10793.3 376.813  10
   7  -5  -5 742.571 79.2464  10
   7  -5  -4-8.39994 45.9489  10
   7  -5  -3 1371.61 115.460  10
   7  -5  -2 607.891 82.9194  10
   7  -5  -2 876.147 142.606  11
   7  -5  -1 16699.3 619.876  10
   7  -5  -1 14000.3 1273.74   5
   7  -5   0 1082.87 426.991   5
   7  -5   0 1881.59 217.671  11
   7  -5   1 738.920 403.475   5
   7  -5   1 997.563 172.978  11
  -7   5  -2 13146.8 660.110  33
   7  -5   2 12890.9 655.962  11
  -7   5  -3 1400.36 205.284  33
  -7   5  -4 734.429 160.856  33
   7  -5   5 195.346 99.0123  23
  -7   5  -5 349.468 121.788  33
   7  -5   6 74.3785 61.2907  23
  -7   5  -6 170.671 105.659  33
  -7   5  -7 75.2089 74.0073  33
   7  -4  -8 2052.17 100.737  10
   7  -4  -7 2401.34 129.652  10
   7  -4  -7 2086.56 221.768   7
   7  -4  -6 22.0663 40.3669  10
   7  -4  -6-29.2967 112.909  16
   7  -4  -6 36.9406 114.307   7
   7  -4  -5 1930.77 133.970  10
  -7   4   5 1421.82 130.187  32
   7  -4  -5 1919.39 263.847   7
   7  -4  -4 367.405 94.5665  11
  -7   4   4 353.720 78.8597  32
   7  -4  -4 241.787 147.860   7
   7  -4  -3 11592.6 540.775  11
   7  -4  -2 1138.47 159.236  11
   7  -4  -1 760.871 91.2523  10
   7  -4   0 7055.94 433.227  11
   7  -4   1 384.768 119.425  11
  -7   4  -2 4739.13 363.882  33
   7  -4   2 4299.61 340.899  11
   7  -4   3 617.216 143.904  11
  -7   4  -3 838.885 159.733  33
  -7   4  -4 300.327 117.895  33
   7  -4   4 239.428 98.3913  11
  -7   4  -5 888.572 171.202  33
  -7   4  -6 2362.99 242.906  33
  -7   4  -7 2555.98 231.977  33
   7  -3  -9 2019.17 160.461   7
   7  -3  -8 2208.55 117.056  10
   7  -3  -8 1843.84 195.145   7
   7  -3  -7 558.086 157.760   7
   7  -3  -6 4464.78 384.963   7
   7  -3  -5 1030.70 112.042   9
  -7   3   5 677.566 99.0237  32
   7  -3  -5 659.278 182.303   7
   7  -3  -4 120.074 74.9284  11
   7  -3  -4 131.059 70.5967   9
  -7   3   4 233.122 71.4150  32
   7  -3  -4 113.297 117.773   7
   7  -3  -3 3114.23 201.832   9
  -7   3   3 2507.50 199.151  32
   7  -3  -3 2343.70 308.499   7
   7  -3  -2 1726.07 149.559   9
   7  -3  -2 2094.54 213.862  11
   7  -3  -1 2239.60 168.190   9
   7  -3   0 1545.54 188.852  11
  -7   3  -1 7204.13 449.405  33
   7  -3   1 8331.21 471.130  11
  -7   3  -2 5584.22 396.544  33
  -7   3  -2 5682.15 293.835  32
   7  -3   2 5290.31 372.961  11
  -7   3  -3 6147.62 420.539  33
  -7   3  -3 6801.90 313.873  32
  -7   3  -4 3377.02 297.621  33
   7  -3   4 1984.08 210.789  11
  -7   3  -5 8151.11 478.988  33
  -7   3  -6 149.567 87.9381  33
  -7   3  -7 109.529 61.3572  33
   7  -2  -9 1396.70 146.694   7
   7  -2  -8 4656.99 330.276   7
   7  -2  -7 12240.1 437.492   9
   7  -2  -7 9061.71 574.751   7
   7  -2  -6 1179.12 118.131   9
   7  -2  -6 764.272 181.717   7
   7  -2  -5 388.387 85.5065  11
   7  -2  -5 357.789 79.5093   9
  -7   2   5 173.809 63.8781  32
   7  -2  -5 132.634 120.681   7
   7  -2  -4 43.8431 59.8791  11
   7  -2  -4-2.95389 54.6249   9
  -7   2   4 6.92538 49.9750  32
   7  -2  -4-9.28587 86.6358   7
   7  -2  -3 13391.4 487.221   9
  -7   2   3 11335.4 482.036  32
   7  -2  -2 1242.23 123.134   9
  -7   2   2 1084.70 123.862  32
  -7   2   2 1010.99 249.787  12
   7  -2  -1 4056.52 233.913   9
  -7   2   1 4106.46 247.155  32
   7  -2   0 4510.23 607.480  21
  -7   2  -1 8020.74 464.080  33
  -7   2  -1 7780.73 360.007  32
  -7   2  -2 6349.60 414.944  33
  -7   2  -2 6751.66 320.284  32
  -7   2  -3 1373.21 183.339  33
  -7   2  -3 1383.76 123.454  32
   7  -2   3 969.232 153.022  11
   7  -2   4 304.140 84.5832  11
  -7   2  -4 627.754 127.819  33
  -7   2  -5 1017.38 153.923  33
  -7   2  -6 29.1195 61.1152  33
  -7   2  -7 10.9375 43.5995  33
   7  -1  -9 11.6180 61.4541   7
   7  -1  -8 15947.9 510.440   9
   7  -1  -8 11443.2 615.161   7
   7  -1  -7 165.847 64.4668   9
   7  -1  -7 119.346 99.8854   7
   7  -1  -6 9698.00 379.650   9
   7  -1  -6 6756.28 490.008   7
   7  -1  -5 101.205 63.8956   9
  -7   1   5 15.5695 47.5664  32
   7  -1  -5 72.2014 92.7633   7
  -7   1   4 10385.7 449.311  32
   7  -1  -4 6859.10 502.708   7
   7  -1  -3 2990.95 194.919   9
  -7   1   3 2187.45 176.338  32
   7  -1  -2 63.5311 186.695  21
   7  -1  -2 49.2390 55.8702   9
  -7   1   2 16.2840 50.7208  32
  -7   1   2 14.6479 73.0534  12
   7  -1  -1 1080.74 115.945   9
  -7   1   1 1068.61 118.315  32
   7  -1   0 34429.6 1687.34  21
  -7   1   0 15061.7 684.282  33
  -7   1  -1 13217.4 629.337  33
  -7   1  -1 14280.8 536.156  32
  -7   1  -2 8261.31 471.608  33
  -7   1  -2 10145.6 401.372  32
  -7   1  -3 2081.74 212.042  33
  -7   1  -3 2244.07 150.152  32
   7  -1   4 111.026 54.3094  11
  -7   1  -4 51.6225 63.1058  33
  -7   1  -5 6032.74 351.530  33
  -7   1  -6 433.390 85.8577  33
   7   0  -9 160.212 64.0332   7
   7   0  -8 53.9234 41.9274   9
   7   0  -8 4.58926 65.7460   7
   7   0  -7 1114.45 106.414   9
   7   0  -7 656.184 125.526   7
  -7   0   6 849.296 93.3200  32
   7   0  -6 763.130 137.458   7
   7   0  -5 494.737 85.1874   9
  -7   0   5 262.538 65.4668  32
   7   0  -4 2872.27 185.492   9
  -7   0   4 1845.33 155.313  32
   7   0  -3 7536.89 322.515   9
  -7   0   3 4822.52 279.849  32
   7   0  -2 3735.52 216.294   9
  -7   0   2 2994.88 202.400  32
   7   0  -1 33.5787 42.1674   9
  -7   0   1 44.0995 46.9521  32
  -7   0   0 14697.4 575.374  33
  -7   0   0 15676.9 505.584  32
  -7   0  -1 4452.17 296.420  33
  -7   0  -1 4798.85 243.256  32
  -7   0  -2 33.9467 46.8475  33
  -7   0  -2 47.5768 42.1680  32
  -7   0  -3 2737.04 221.676  33
  -7   0  -4 704.165 110.770  33
  -7   0  -5 325.833 74.9664  33
  -7   0  -6 494.066 74.9403  33
  -7   0  -7 26.2498 25.6407  33
   7   1  -8 627.865 65.6923   9
  -7  -1   8 586.792 59.5662   8
   7   1  -7-4.03712 45.4392   9
   7   1  -6 45.1596 48.6923   9
  -7  -1   6-8.50055 34.9500  32
   7   1  -5 809.383 101.615   9
  -7  -1   5 392.839 70.1941  32
  -7  -1   4 1196.23 116.587  32
  -7  -1   3 166.434 58.2612  32
  -7  -1   2 2967.57 180.813  32
  -7  -1   2 2088.46 135.667   8
  -7  -1   1 1035.94 88.1209   8
  -7  -1   0 3535.36 229.057  33
  -7  -1   0 4263.11 205.201  32
  -7  -1  -1 1064.98 127.190  33
  -7  -1  -1 1294.30 110.075  32
  -7  -1  -2 3815.93 252.012  33
  -7  -1  -2 4447.25 209.199  32
  -7  -1  -3 3349.36 222.409  33
  -7  -1  -4 6.31409 35.2054  33
  -7  -1  -5 1733.89 130.661  33
  -7  -1  -6-11.2852 58.0119  17
   7   2  -8 36.8744 32.2945   9
  -7  -2   8 18.9666 21.8118   8
   7   2  -7 8.30964 39.2080   9
  -7  -2   7 24.7434 26.3863   8
   7   2  -6 5551.92 249.842   9
  -7  -2   5 3364.18 162.610   8
  -7  -2   5 2702.13 164.381  32
  -7  -2   4 426.414 57.1025   8
  -7  -2   4 389.567 66.2881  32
  -7  -2   3 172.569 33.1368  20
  -7  -2   3 237.057 57.5978  32
  -7  -2   3 161.632 40.2510   8
  -7  -2   2 996.766 72.7745  20
  -7  -2   2 1066.28 82.9685   8
  -7  -2   1 413.818 50.7927   8
  -7  -2   0 5902.06 275.827  33
  -7  -2   0 6780.85 252.678  32
  -7  -2  -1 997.330 109.394  33
  -7  -2  -1 1232.34 96.4758  32
  -7  -2  -2 776.552 93.6824  33
  -7  -2  -3 587.343 77.8910  33
  -7  -2  -4 1588.47 114.599  33
  -7  -2  -5 327.456 45.9304  33
  -7  -2  -5 330.244 102.020  17
  -7  -3   8 2172.16 88.9817  20
  -7  -3   7 208.683 28.6249  20
  -7  -3   7 217.374 31.1131   8
  -7  -3   6 841.973 60.1684  20
  -7  -3   6 851.796 63.3340   8
  -7  -3   5 1781.59 95.8837  20
  -7  -3   5 2062.77 106.636   8
  -7  -3   4 18.2234 18.3302  20
  -7  -3   4 12.8291 22.1674   8
  -7  -3   3 607.193 51.6112  20
  -7  -3   3 748.082 62.0615   8
  -7  -3   3 744.743 76.7177  32
  -7  -3   2 3203.34 142.815  20
  -7  -3   2 3693.37 158.426   8
  -7  -3   1 1679.21 92.1028   8
  -7  -3   0 6.48587 26.8191  32
  -7  -3   0 1.81144 11.8434   8
  -7  -3  -2 822.748 155.241  17
  -7  -3  -3 2977.03 258.656  17
  -7  -4   6 352.391 28.6996  20
  -7  -4   6 349.706 29.9541   8
  -7  -4   5 2708.09 107.692  20
  -7  -4   4 367.266 32.9197  20
  -7  -4   4 473.892 38.8063   8
  -7  -4   3 161.922 21.1960  20
  -7  -4   3 222.342 27.8233   8
  -7  -4   2 1038.22 60.6313   8
  -7  -4   1 1383.76 69.4210   8
  -7  -4   0 16.7851 8.58942   8
  -8   6   2 1134.01 109.148  32
  -8   6   1 593.356 90.2010  32
   8  -6   0 264.882 89.3136  23
  -8   6   0 169.934 69.3173  32
   8  -6   1 8344.84 431.391  23
  -8   6  -1 7698.01 361.265  32
   8  -6   2 146.561 85.6431  23
  -8   6  -2 94.5182 61.0998  32
   8  -6   3 2397.74 222.052  23
   8  -5  -5 38.3990 31.8018  10
   8  -5  -4 2506.55 133.134  10
   8  -5  -3 1946.49 119.533  10
  -8   5   3 2287.01 161.644  32
   8  -5  -2 577.516 65.2944  10
  -8   5   2 907.204 108.917  32
  -8   5   1 833.732 114.102  32
  -8   5   0 48.2099 61.6345  32
  -8   5  -1 3376.80 218.782  32
   8  -5   1 2260.16 539.992   5
   8  -5   2 6324.30 875.557   5
  -8   5  -2 10368.8 426.529  32
   8  -5   3 1806.25 519.588   5
   8  -5   4 5.34128 72.9491  23
   8  -5   4 215.518 332.495   5
   8  -4  -6 727.023 66.3730  10
   8  -4  -5 1190.00 94.2897  10
   8  -4  -4 419.632 68.3619  10
  -8   4   4 341.017 67.8824  32
   8  -4  -3 39.7193 72.5802  11
   8  -4  -3 17.1512 42.7683  10
  -8   4   3-3.08254 51.2754  32
   8  -4  -2 5726.77 280.488  10
  -8   4   2 7237.31 342.902  32
  -8   4   1 1046.26 122.748  32
   8  -4   0 194.777 100.249  11
   8  -4   1 745.810 366.456   5
  -8   4  -1 940.843 116.933  32
   8  -4   1 874.409 161.567  11
  -8   4  -2 3734.72 225.720  32
   8  -4   2 3854.81 308.142  11
  -8   4  -4 4.59412 50.5858  33
   8  -3  -6 182.395 48.3093  10
  -8   3   4 795.429 96.9750  32
  -8   3   3 11400.8 502.932  32
   8  -3  -3 16566.5 621.669  11
  -8   3   2 546.421 94.4485  32
   8  -3  -2 909.757 146.213  11
  -8   3   1 410.564 83.5048  32
   8  -3   0 10459.4 549.133  11
  -8   3  -1 3015.32 203.056  32
   8  -3   1 3570.05 292.316  11
  -8   3  -2 14300.2 544.766  32
   8  -3   2 14805.8 673.468  11
  -8   3  -3 3312.16 245.956  33
   8  -3   3 3366.56 263.268  11
  -8   3  -4 2057.34 187.241  33
  -8   3  -5 115.280 56.5475  33
   8  -2  -5 7999.10 299.187   9
  -8   2   5 4552.55 238.680  32
   8  -2  -4 429.137 99.5414  11
   8  -2  -4 305.210 75.1816   9
  -8   2   4 275.847 67.5094  32
   8  -2  -3 2194.24 159.791   9
  -8   2   3 2100.83 163.197  32
   8  -2  -2 4310.17 233.799   9
  -8   2   2 4229.79 246.891  32
  -8   2   1 661.702 94.5148  32
   8  -2  -1 724.706 138.214  11
   8  -2   0 2127.40 222.027  11
  -8   2  -1 521.902 84.2853  32
   8  -2   1 597.221 126.573  11
  -8   2  -2 10284.6 391.533  32
   8  -2   2 10928.1 514.746  11
  -8   2  -3 7474.74 387.371  33
   8  -2   3 8552.80 417.126  11
  -8   2  -4 2835.41 206.690  33
  -8   2  -5 142.862 49.6672  33
   8  -1  -6 2903.47 164.042   9
   8  -1  -5 10112.4 335.951   9
  -8   1   5 5464.85 273.624  32
   8  -1  -4 923.923 99.6797   9
  -8   1   4 677.772 87.2816  32
   8  -1  -4 843.466 118.809  11
   8  -1  -3 25.0011 46.6526   9
  -8   1   3 2.67200 45.1897  32
   8  -1  -2 1027.76 101.209   9
  -8   1   2 805.016 99.0973  32
  -8   1   1 2182.95 157.363  32
  -8   1   0 22.8536 42.0046  32
  -8   1  -1 2493.18 159.858  32
  -8   1  -2 2936.79 162.374  32
   8  -1   2 3119.56 234.396  11
  -8   1  -3 547.282 87.5051  33
   8  -1   3 721.235 98.2963  11
  -8   1  -4 417.111 71.0032  33
  -8   1  -5 472.461 63.2260  33
   8   0  -6 869.185 82.6652   9
  -8   0   6 664.980 65.2662   8
  -8   0   5 1427.13 110.007  32
  -8   0   5 2005.40 117.694   8
   8   0  -4 13.4183 48.7816   9
  -8   0   4 52.3647 39.9887  32
  -8   0   4 26.5218 29.8181   8
  -8   0   3 491.517 73.3788  32
  -8   0   3 437.951 56.8731   8
   8   0  -2 4390.58 192.242   9
  -8   0   2 3360.82 184.466  32
  -8   0   1 663.427 60.1911   8
  -8   0   1 1177.51 102.885  32
  -8   0   0 2038.25 135.654  32
  -8   0  -1 3522.43 207.535  33
  -8   0  -1 4725.09 209.034  32
  -8   0  -2 67.6935 36.7732  33
  -8   0  -3 176.506 47.0895  33
  -8   0  -4 21.5513 24.4338  33
  -8  -1   6 1370.55 75.8142  20
  -8  -1   6 1479.64 87.4704   8
  -8  -1   5 535.387 44.8859  20
  -8  -1   5 633.739 57.2998   8
   8   1  -4 52.6231 40.9752   9
  -8  -1   4 13.1810 14.7872  20
  -8  -1   4 33.3708 33.0675  32
  -8  -1   4 5.21147 23.7667   8
  -8  -1   3 1917.79 111.009   8
  -8  -1   3 2000.63 131.373  32
  -8  -1   2 2881.49 151.247   8
  -8  -1   2 4102.74 194.237  32
  -8  -1   1 1569.10 84.7983   8
  -8  -1   0 5180.90 224.905  32
  -8  -1  -1 49.2412 26.7972  33
  -8  -1  -1 129.597 36.1911  32
  -8  -1  -2 477.553 58.4684  33
  -8  -1  -3 716.809 65.3858  33
   8   2  -6 1179.94 67.3208   9
  -8  -2   6 869.510 53.8361   8
   8   2  -5 567.383 53.1639   9
  -8  -2   5 382.414 38.6851   8
   8   2  -4 649.670 59.4325   9
  -8  -2   4 398.756 39.7818   8
  -8  -2   3 661.895 51.8388   8
  -8  -2   3 721.201 65.7569  32
   8   2  -2 499.216 46.2339   9
  -8  -2   2 413.721 37.4681   8
  -8  -2   2 557.039 58.1771  32
  -8  -2  -2 286.041 83.2281  17
   9  -3  -2 348.265 90.8875  11
  -9   3   2 270.222 55.8761  32
  -9   3   1 269.424 59.5119  32
   9  -3   0 1996.80 184.706  11
   9  -3   1 12113.5 510.065  11
  -9   2   3 384.056 54.7618  32
   9  -2  -3 688.510 93.5013  11
   9  -2  -2 50.5377 67.4774  11
  -9   2   2 30.6582 36.6837  32
  -9   2   1 607.838 70.8499  32
   9  -2  -1 1016.03 124.270  11
   9  -2   0 61.1867 58.5655  11
  -9   2   0 110.228 42.3771  32
   9  -2   1 256.330 68.2206  11
  -9   1   3 1697.95 105.816  32
   9  -1  -3 2883.51 164.932  11
  -9   1   2 4674.03 201.752  32
   9  -1  -1 6.06589 46.3115  11
  -9   1   1-6.07110 30.8622  32
   9  -1   0 70.7709 48.1663  11
  -9   1   0 60.2752 31.5420  32
   9   0  -1 1073.02 99.2163  11
   0   0   0    0.00    0.00   0
TITL long0105-6-5_autored in P-1
REM P-1 (#2 in standard setting)
CELL 1.54184   7.372980   8.009086  10.854461  97.2964  95.2276 102.1486
ZERR    3.00   0.000648   0.000616   0.000643   0.0058   0.0063   0.0070
LATT  1
SFAC C H N O
UNIT 33.00 30.00 3.00 3.00
REM  CrysAlisPro recorded range (K): Min=297.3; max=297.5; aver:297.4
TEMP 24
TREF
HKLF 4
END
;
_shelx_hkl_checksum     26582
_shelx_res_file
;
TITL long0105-6-5_autored_a.res in P-1
    long0105-6-5_autored.res
    created by SHELXL-2018/3 at 22:16:35 on 22-May-2023
REM Old TITL long0105-6-5_autored in P-1
REM SHELXT solution in P-1: R1 0.293, Rweak 0.029, Alpha 0.035
REM <I/s> 0.000 for 0 systematic absences, Orientation as input
REM Formula found by SHELXT: C10 N2 O1
CELL 1.54184 7.37298 8.009086 10.854461 97.2964 95.2276 102.1486
ZERR 2 0.000648 0.000616 0.000643 0.0058 0.0063 0.007
LATT 1
SFAC C H Cl N O
UNIT 24 16 4 4 4
EQIV $1 -X,2-Y,1-Z
L.S. 10
PLAN  5
SIZE 0.17 0.18 0.21
TEMP 24.25(14)
CONF
HTAB N2 O1
HTAB N1 O1_$1
MORE -1
BOND $H
fmap 2
acta
SHEL 999 0.84
REM <olex2.extras>
REM <HklSrc "%">
REM </olex2.extras>
WGHT    0.173000    0.051400
EXTI    0.013317
FVAR      10.60835
CL1   3    0.094559    0.251718    0.219341    11.00000    0.07073    0.07641 =
         0.06927    0.03605    0.01883    0.01854
CL2   3    0.336990    0.844348    0.037405    11.00000    0.07791    0.04744 =
         0.05486    0.00776    0.00629    0.01098
O1    5    0.072621    0.864727    0.381557    11.00000    0.06126    0.08477 =
         0.03586   -0.00501    0.00141    0.04872
O2    5    0.480442    0.575336    0.324033    11.00000    0.06283    0.09131 =
         0.03942   -0.00181    0.00878    0.05270
N1    4    0.201504    0.946231    0.583344    11.00000    0.05212    0.05993 =
         0.03185    0.00224    0.01060    0.03219
N2    4    0.217975    0.637036    0.238034    11.00000    0.05005    0.06431 =
         0.02914   -0.00011    0.00907    0.03461
AFIX  43
H2    2    0.128318    0.688602    0.249405    11.00000   -1.20000
AFIX   0
C1    1    0.194102    0.855038    0.466120    11.00000    0.04565    0.05401 =
         0.03281    0.00548    0.01254    0.02533
C2    1    0.337003    0.756738    0.453471    11.00000    0.04460    0.05090 =
         0.03077    0.00981    0.01299    0.02303
C3    1    0.462822    0.759461    0.553782    11.00000    0.05190    0.05573 =
         0.03696    0.00627    0.00687    0.02780
AFIX  43
H3    2    0.553867    0.695703    0.544571    11.00000   -1.20000
AFIX   0
C4    1    0.459668    0.855811    0.671256    11.00000    0.06002    0.06519 =
         0.03096    0.00416    0.00341    0.03170
AFIX  43
H4    2    0.546583    0.856661    0.739168    11.00000   -1.20000
AFIX   0
C5    1    0.325662    0.946866    0.681492    11.00000    0.05657    0.06097 =
         0.03036    0.00318    0.00995    0.02343
AFIX  43
H5    2    0.319516    1.011107    0.758020    11.00000   -1.20000
AFIX   0
C6    1    0.352103    0.649377    0.333054    11.00000    0.04721    0.05480 =
         0.03111    0.00964    0.01419    0.02514
C7    1    0.220330    0.541303    0.119577    11.00000    0.03801    0.05087 =
         0.03187   -0.00048    0.00707    0.02132
C8    1    0.169767    0.360879    0.099807    11.00000    0.04437    0.05117 =
         0.04460    0.01194    0.01211    0.02234
C9    1    0.174641    0.266976   -0.016458    11.00000    0.05370    0.04432 =
         0.06257   -0.00624    0.00541    0.02187
AFIX  43
H9    2    0.139775    0.146970   -0.028567    11.00000   -1.20000
AFIX   0
C10   1    0.231217    0.352436   -0.113260    11.00000    0.05761    0.06581 =
         0.04297   -0.00823    0.01350    0.02904
AFIX  43
H10   2    0.236139    0.289553   -0.190562    11.00000   -1.20000
AFIX   0
C11   1    0.280417    0.529171   -0.097128    11.00000    0.05314    0.06560 =
         0.03151    0.00399    0.01395    0.02274
AFIX  43
H11   2    0.317890    0.586835   -0.162878    11.00000   -1.20000
AFIX   0
C12   1    0.273340    0.620390    0.018853    11.00000    0.04215    0.04614 =
         0.03572    0.00286    0.00882    0.01576
H1    2    0.117570    0.999269    0.588827    11.00000    0.04741
HKLF 4
REM  long0105-6-5_autored_a.res in P-1
REM wR2 = 0.2099, GooF = S = 1.033, Restrained GooF = 1.033 for all data
REM R1 = 0.0766 for 1943 Fo > 4sig(Fo) and 0.0789 for all 2135 data
REM 168 parameters refined using 0 restraints
END
WGHT      0.1637      0.0272
REM Highest difference peak  0.741,  deepest hole -0.608,  1-sigma level  0.115
Q1    1  -0.0127  0.2724  0.1845  11.00000  0.05    0.74
Q2    1   0.4504  0.8199  0.0835  11.00000  0.05    0.68
Q3    1   0.2195  0.8657  0.0010  11.00000  0.05    0.63
Q4    1   0.2131  0.2226  0.2615  11.00000  0.05    0.59
Q5    1   0.5768  0.5509  0.3439  11.00000  0.05    0.51
;
_shelx_res_checksum     31324
