# Supplementary material for: N-(2,6-Di­chloro­phen­yl)-2-oxo-1,2-di­hydro­pyridine-3-carboxamide
Source: IUCrdata. 2023 Jul 14;8(Pt 7):x230603. doi: 10.1107/S241431462300603X (PMC10626602; doi:10.1107/S241431462300603X)
Supplement: Supplementary file 2 [file x-08-x230603-Isup2.hkl]

data_I                                                                          
_shelx_title ' long0105-6-5_autored_a.res in P-1'                               
_shelx_refln_list_code          4                                               
_shelx_F_calc_maximum      100.38                                               
_exptl_crystal_F_000       288.00                                               
_reflns_d_resolution_high  0.8402                                               
                                                                                
loop_                                                                           
 _space_group_symop_operation_xyz                                               
 'x, y, z'                                                                      
 '-x, -y, -z'                                                                   
                                                                                
_cell_length_a     7.3730                                                       
_cell_length_b     8.0091                                                       
_cell_length_c    10.8545                                                       
_cell_angle_alpha  97.296                                                       
_cell_angle_beta   95.228                                                       
_cell_angle_gamma 102.149                                                       
                                                                                
_shelx_F_squared_multiplier     1.000                                           
                                                                                
loop_                                                                           
 _refln_index_h                                                                 
 _refln_index_k                                                                 
 _refln_index_l                                                                 
 _refln_F_squared_calc                                                          
 _refln_F_squared_meas                                                          
 _refln_F_squared_sigma                                                         
 _refln_observed_status                                                         
   1   0   0        113.80        103.95         3.58 o                         
   2   0   0       2087.46       1923.12        55.37 o                         
   3   0   0        129.70        125.71         7.51 o                         
   4   0   0          2.57          1.68         0.45 o                         
   5   0   0        130.32        120.18         3.10 o                         
   6   0   0         27.61         31.30         1.14 o                         
   7   0   0        138.45        136.11         4.37 o                         
   8   0   0         17.63         18.12         1.21 o                         
  -8   1   0          0.37          0.20         0.37 o                         
  -7   1   0        133.85        181.45        86.33 o                         
  -6   1   0          3.21          2.04         0.35 o                         
  -5   1   0          0.26          0.51         0.29 o                         
  -4   1   0        653.60        579.80        19.78 o                         
  -3   1   0        687.74        640.17        20.40 o                         
  -2   1   0       6101.39       5532.74       110.12 o                         
  -1   1   0       1143.80       1013.84        38.49 o                         
   0   1   0         24.97         43.61         4.81 o                         
   1   1   0       1757.86       1834.98        52.15 o                         
   2   1   0       2093.41       2354.95        54.08 o                         
   3   1   0         14.32         18.68         2.64 o                         
   4   1   0         88.26         82.47         2.31 o                         
   5   1   0         12.80          8.61         0.58 o                         
   6   1   0         45.39         43.10         1.47 o                         
   7   1   0         33.11         35.33         3.24 o                         
   8   1   0         46.01         46.10         2.00 o                         
  -8   2   0         12.41         18.91         1.97 o                         
  -7   2   0         23.36         40.10         5.40 o                         
  -6   2   0         11.21         10.76         2.62 o                         
  -5   2   0        274.67        218.19        17.19 o                         
  -4   2   0        327.66        322.50        32.31 o                         
  -3   2   0        160.79        163.29        11.63 o                         
  -2   2   0        519.58        499.56        10.43 o                         
   0   2   0       1523.70       1607.76        45.62 o                         
   1   2   0        172.84        217.45         6.93 o                         
   2   2   0        115.06        107.31         4.33 o                         
   3   2   0         80.19         87.63         4.16 o                         
   4   2   0        319.99        288.35        10.75 o                         
   5   2   0          0.30          0.22         0.17 o                         
   6   2   0          5.54          3.80         0.33 o                         
   7   2   0         57.63         57.04         3.91 o                         
  -8   3   0         61.76         93.10         4.89 o                         
  -7   3   0          9.45         13.74         1.68 o                         
  -6   3   0          4.08          3.62         0.68 o                         
  -5   3   0         12.18          9.27         0.98 o                         
  -4   3   0          4.90          3.82         0.60 o                         
  -3   3   0        341.78        219.94         5.97 o                         
  -2   3   0       1587.31       1512.88        44.03 o                         
  -1   3   0       1145.76       1185.34        33.49 o                         
   0   3   0        154.72        163.56         5.36 o                         
   1   3   0       2468.54       2774.53        79.20 o                         
   2   3   0         59.92         67.87         8.38 o                         
   3   3   0         48.42         52.95         1.30 o                         
   4   3   0         52.83         41.04         1.89 o                         
   5   3   0         49.11         50.54         2.05 o                         
   6   3   0          3.95          3.63         0.43 o                         
   7   3   0          0.03          0.03         0.10 o                         
  -8   4   0          1.26          1.73         0.89 o                         
  -7   4   0         53.87         62.78         3.85 o                         
  -6   4   0         61.73         53.45         3.46 o                         
  -5   4   0          8.69          5.59         0.75 o                         
  -4   4   0         62.22         72.92         3.18 o                         
  -3   4   0          9.08          5.75         1.03 o                         
  -2   4   0         38.29         39.33         3.43 o                         
  -1   4   0        785.06        741.92        21.85 o                         
   0   4   0        169.81        170.18         5.73 o                         
   1   4   0          6.18         15.57         2.16 o                         
   2   4   0        218.13        281.52        23.40 o                         
   3   4   0         25.96         22.14         0.69 o                         
   4   4   0         17.47         18.00         0.90 o                         
   5   4   0         16.18         12.30         1.47 o                         
   6   4   0          8.76          5.07         0.46 o                         
  -8   5   0          0.14          0.43         0.55 o                         
  -7   5   0         13.33         15.66         3.55 o                         
  -6   5   0         29.73         23.73         1.92 o                         
  -5   5   0         47.31         50.08         4.20 o                         
  -4   5   0        373.99        365.96        13.38 o                         
  -3   5   0        301.35        273.30        22.28 o                         
  -2   5   0         22.61         22.10         1.19 o                         
  -1   5   0         17.34         12.90         0.68 o                         
   0   5   0         12.22         13.47         0.57 o                         
   1   5   0        250.29        382.40         9.01 o                         
   2   5   0          3.55          3.34         0.35 o                         
   3   5   0         52.41         60.14         9.00 o                         
   4   5   0         51.02         38.86         1.34 o                         
   5   5   0          4.62          3.24         0.41 o                         
   6   5   0          0.32          0.35         0.15 o                         
  -7   6   0          0.03          0.04         0.63 o                         
  -6   6   0          1.64          2.97         0.52 o                         
  -5   6   0        105.92         91.47         2.96 o                         
  -4   6   0          0.15          0.58         0.27 o                         
  -3   6   0        207.82        168.87         4.74 o                         
  -2   6   0         88.41         91.16         6.00 o                         
  -1   6   0         20.84         26.19         0.75 o                         
   0   6   0          4.12          4.37         0.35 o                         
   1   6   0         56.03         82.42         2.29 o                         
   2   6   0         54.98         73.11         2.96 o                         
   3   6   0         28.89         43.79         2.84 o                         
   4   6   0          0.02         -0.08         0.20 o                         
   5   6   0          3.66          2.55         0.19 o                         
  -7   7   0          0.73          0.76         0.54 o                         
  -6   7   0          0.72          0.34         0.24 o                         
  -5   7   0          1.93          1.96         0.37 o                         
  -4   7   0         22.87         21.05         1.26 o                         
  -3   7   0          0.06          0.13         0.19 o                         
  -2   7   0          3.82          3.76         0.36 o                         
  -1   7   0        139.75        157.95         5.69 o                         
   0   7   0         17.06         20.95         0.69 o                         
   1   7   0         29.07         34.74         1.52 o                         
   2   7   0         20.92         21.09         2.92 o                         
   3   7   0         10.10         11.66         0.54 o                         
   4   7   0          0.06          0.06         0.08 o                         
  -6   8   0          3.65          3.70         0.70 o                         
  -5   8   0          1.44          1.23         0.36 o                         
  -4   8   0         19.51         21.38         1.20 o                         
  -3   8   0          6.91          5.20         0.59 o                         
  -2   8   0          8.14          9.60         0.81 o                         
  -1   8   0          1.29          2.82         0.37 o                         
   0   8   0         73.94         85.89         1.80 o                         
   1   8   0         29.04         44.73         2.11 o                         
   2   8   0         10.48         11.08         1.98 o                         
  -4   9   0          0.08          0.25         0.34 o                         
  -3   9   0          0.03          0.11         0.25 o                         
  -2   9   0        106.41        117.77         6.10 o                         
  -1   9   0         13.04         13.87         0.89 o                         
   0  -9   1         10.61          9.63         0.51 o                         
   1  -9   1         10.90         11.85         0.76 o                         
   2  -9   1         64.65         64.69         3.00 o                         
   3  -9   1         16.09         18.42         1.44 o                         
   4  -9   1          1.58          1.93         0.50 o                         
  -3  -8   1          1.56          1.25         0.17 o                         
  -2  -8   1         25.01         21.61         5.06 o                         
  -1  -8   1         64.34         80.44         2.31 o                         
   0  -8   1          6.37          8.77         0.60 o                         
   1  -8   1         35.07         48.60         1.73 o                         
   2  -8   1          2.14          1.93         0.67 o                         
   3  -8   1         40.29         37.10         2.40 o                         
   4  -8   1         63.36         55.53         2.75 o                         
   5  -8   1         95.28         91.94         5.40 o                         
   6  -8   1          4.84          4.67         0.90 o                         
  -4  -7   1          1.53          1.69         0.18 o                         
  -3  -7   1         53.33         57.06        11.58 o                         
  -2  -7   1         33.71         38.81         2.81 o                         
  -1  -7   1          2.60          3.06         0.50 o                         
   0  -7   1          0.68          0.38         0.24 o                         
   1  -7   1        252.32        267.21        16.55 o                         
   2  -7   1          9.22         10.94         1.18 o                         
   3  -7   1         37.00         29.12         1.22 o                         
   4  -7   1         55.22         48.13         3.74 o                         
   5  -7   1          3.76          3.11         0.46 o                         
   6  -7   1         94.55         97.77         4.23 o                         
   7  -7   1          7.88          9.34         1.72 o                         
  -5  -6   1          1.80          1.33         0.25 o                         
  -4  -6   1         17.91         15.59         0.96 o                         
  -3  -6   1          7.31          6.58         0.61 o                         
  -2  -6   1         37.30         45.19         3.71 o                         
  -1  -6   1        146.71        198.31         8.91 o                         
   0  -6   1        154.15        183.68        11.30 o                         
   1  -6   1          2.88          4.51         0.37 o                         
   2  -6   1          6.24          7.13         0.71 o                         
   3  -6   1        118.45         92.24         2.29 o                         
   4  -6   1          0.05          0.14         0.18 o                         
   5  -6   1          9.27          6.71         0.53 o                         
   6  -6   1         17.09         16.58         4.67 o                         
   7  -6   1         19.68         19.86         4.99 o                         
  -6  -5   1          0.50          0.56         0.18 o                         
  -5  -5   1          0.00          0.07         0.12 o                         
  -4  -5   1        126.57        106.43         2.76 o                         
  -3  -5   1          5.50          6.28         0.57 o                         
  -2  -5   1         16.58         17.76         1.76 o                         
  -1  -5   1          6.99          9.13         0.48 o                         
   0  -5   1        553.90        731.48        13.25 o                         
   1  -5   1        463.01        371.77        30.94 o                         
   2  -5   1        561.13        501.68        17.89 o                         
   3  -5   1        334.94        326.82        29.36 o                         
   4  -5   1          0.61          0.81         0.25 o                         
   5  -5   1        200.67        175.78         7.03 o                         
   6  -5   1        113.65        101.79         3.42 o                         
   7  -5   1          8.65          8.45         1.41 o                         
   8  -5   1         16.37         29.04         4.96 o                         
  -6  -4   1         24.14         15.84         0.62 o                         
  -5  -4   1         66.28         48.55         5.11 o                         
  -4  -4   1          0.19          0.16         0.18 o                         
  -3  -4   1         12.34         11.96         0.56 o                         
  -2  -4   1        495.50        582.17        12.85 o                         
  -1  -4   1        149.94        179.97         8.77 o                         
   0  -4   1          0.70          0.37         0.27 o                         
   1  -4   1       2015.15       1803.74        43.10 o                         
   2  -4   1         29.64         22.82         1.96 o                         
   3  -4   1       1460.56       1373.12       264.85 o                         
   4  -4   1          6.14          4.93         0.68 o                         
   5  -4   1         81.06         59.22         4.62 o                         
   6  -4   1         59.78         54.32         4.54 o                         
   7  -4   1          1.39          3.42         1.06 o                         
   8  -4   1          5.61          8.05         0.82 o                         
  -7  -3   1         22.01         14.93         0.82 o                         
  -6  -3   1          4.41          3.95         0.35 o                         
  -5  -3   1         71.06         52.49         4.24 o                         
  -4  -3   1         96.89         84.02         2.54 o                         
  -3  -3   1        122.16        124.36         3.96 o                         
  -2  -3   1        138.37        161.96         4.63 o                         
  -1  -3   1        129.09        181.22         4.79 o                         
   0  -3   1       1212.54       1205.60        24.87 o                         
   1  -3   1         36.81         37.20         1.30 o                         
   2  -3   1         40.03         37.30         5.67 o                         
   3  -3   1         88.35         82.55         8.96 o                         
   4  -3   1         90.75         83.98        10.12 o                         
   5  -3   1        247.98        246.02        22.96 o                         
   6  -3   1         82.97         83.70         4.22 o                         
   7  -3   1         67.92         69.27         5.02 o                         
   8  -3   1         20.25         28.60         2.47 o                         
  -7  -2   1          5.29          3.68         0.45 o                         
  -6  -2   1          0.59          1.01         0.31 o                         
  -5  -2   1         38.26         33.40         3.03 o                         
  -4  -2   1         31.15         31.10         1.21 o                         
  -3  -2   1        168.66        160.11         5.81 o                         
  -2  -2   1        988.02       1016.92        21.59 o                         
  -1  -2   1       3692.25       4308.00       123.96 o                         
   0  -2   1        541.86        598.44        18.91 o                         
   1  -2   1        165.52        162.12         5.69 o                         
   2  -2   1       1433.31       1217.77       144.01 o                         
   3  -2   1         20.26         13.82         0.95 o                         
   4  -2   1       1257.47       1032.90        32.22 o                         
   5  -2   1        107.52        101.28         3.82 o                         
   6  -2   1         12.42         14.08         1.35 o                         
   7  -2   1         65.47         70.07         2.53 o                         
   8  -2   1          4.29          4.86         0.62 o                         
  -8  -1   1         23.51         13.95         0.75 o                         
  -7  -1   1         12.74          9.21         0.78 o                         
  -6  -1   1         10.72         13.90         0.85 o                         
  -5  -1   1        263.12        226.39         6.64 o                         
  -4  -1   1         20.79         20.16         2.46 o                         
  -3  -1   1          0.92          1.75         0.37 o                         
  -2  -1   1        440.44        264.31         8.81 o                         
  -1  -1   1       2424.44       2021.64        58.29 o                         
   0  -1   1       1732.35       2121.08        45.75 o                         
   1  -1   1       1429.12        964.03        27.93 o                         
   2  -1   1       6325.51       5430.38       153.39 o                         
   3  -1   1        221.83        180.49         4.89 o                         
   4  -1   1       2437.86       2159.38        47.40 o                         
   5  -1   1        143.46        133.64         4.01 o                         
   6  -1   1         13.37         10.35         0.63 o                         
   7  -1   1        117.70        123.46         4.74 o                         
   8  -1   1         21.19         22.17         1.42 o                         
  -8   0   1         10.71          7.62         2.28 o                         
  -7   0   1          0.35          0.34         0.28 o                         
  -6   0   1          9.02          7.65         0.57 o                         
  -5   0   1          6.86          8.18         0.99 o                         
  -4   0   1         37.63         43.75         3.34 o                         
  -3   0   1       1718.83       1719.96        50.78 o                         
  -2   0   1        215.99        243.97         7.91 o                         
  -1   0   1       2188.73       2728.18        77.13 o                         
   0   0   1        378.01        523.30        15.65 o                         
   1   0   1        350.36        333.11        25.18 o                         
   2   0   1       5822.64       5092.32       190.97 o                         
   3   0   1         61.55         52.13         1.89 o                         
   4   0   1        129.75        114.38         3.61 o                         
   5   0   1          1.28          0.89         0.23 o                         
   6   0   1         10.90         10.52         0.65 o                         
   7   0   1         37.87         41.50         1.67 o                         
   8   0   1         38.55         37.43         5.35 o                         
  -8   1   1         17.62         19.41         1.40 o                         
  -7   1   1          9.16          9.55         0.74 o                         
  -6   1   1        139.46        111.14         4.55 o                         
  -5   1   1         67.24         61.17         2.89 o                         
  -4   1   1         32.37         35.24         1.83 o                         
  -3   1   1       1784.34       1607.07        80.75 o                         
  -2   1   1       1745.22       1645.22        47.07 o                         
  -1   1   1       1669.51       1452.15        29.30 o                         
   0   1   1       1794.11       1912.77        87.57 o                         
   1   1   1       1358.90       1855.83        99.64 o                         
   2   1   1        750.61        724.81        21.91 o                         
   3   1   1        108.94        114.00         3.18 o                         
   4   1   1          7.85          7.82         0.48 o                         
   5   1   1          0.21          0.21         0.16 o                         
   6   1   1         67.19         68.47         1.85 o                         
   7   1   1         10.53         10.73         1.02 o                         
   8   1   1          0.95          0.77         0.36 o                         
  -8   2   1          3.46          6.07         0.69 o                         
  -7   2   1         38.87         36.29         1.51 o                         
  -6   2   1         12.34         13.37         1.18 o                         
  -5   2   1        217.24        151.51         4.64 o                         
  -4   2   1       1037.68        957.00        72.04 o                         
  -3   2   1         13.19         23.68         1.61 o                         
  -2   2   1        448.84        404.48         8.94 o                         
  -1   2   1        372.79        300.31         6.58 o                         
   0   2   1       1146.57       1380.90        40.55 o                         
   1   2   1       1156.10       1715.03        87.69 o                         
   2   2   1          0.76          0.74         0.67 o                         
   3   2   1        637.66        728.85        22.78 o                         
   4   2   1        234.37        224.14         7.81 o                         
   5   2   1        277.09        263.36         5.86 o                         
   6   2   1          6.30          6.85         0.63 o                         
   7   2   1          9.44         10.15         1.04 o                         
  -8   3   1          3.29          3.65         0.74 o                         
  -7   3   1         22.57         19.91         1.50 o                         
  -6   3   1        144.27        110.07         3.52 o                         
  -5   3   1         27.72         23.39         2.43 o                         
  -4   3   1         23.40         18.33         1.49 o                         
  -3   3   1       1226.62        943.79        42.89 o                         
  -2   3   1       1156.12        993.96        22.68 o                         
  -1   3   1        234.44        233.12         5.57 o                         
   0   3   1        351.34        524.77        17.60 o                         
   1   3   1       1372.30       1953.61        89.74 o                         
   2   3   1        126.96        170.83         7.38 o                         
   3   3   1        593.42        642.78        11.57 o                         
   4   3   1        123.76        112.45         4.01 o                         
   5   3   1          3.83          2.90         0.28 o                         
   6   3   1         70.82         69.07         5.55 o                         
  -8   4   1          7.31          9.30         1.09 o                         
  -7   4   1          8.53          6.76         0.81 o                         
  -6   4   1        111.64         92.15         4.16 o                         
  -5   4   1          0.90          0.36         0.28 o                         
  -4   4   1         37.96         36.93         2.31 o                         
  -3   4   1        102.26        107.69         3.50 o                         
  -2   4   1        136.30        128.79         6.14 o                         
  -1   4   1       1151.27       1038.13       126.75 o                         
   0   4   1        333.67        530.64        18.81 o                         
   1   4   1          0.40          1.33         0.79 o                         
   2   4   1         19.23         24.49         2.13 o                         
   3   4   1        102.29        107.37         4.52 o                         
   4   4   1         15.95         13.20         0.99 o                         
   5   4   1         15.69          8.68         0.50 o                         
   6   4   1         13.40          8.97         7.60 o                         
  -8   5   1          5.42          7.41         1.01 o                         
  -7   5   1        179.73        145.08        12.05 o                         
  -6   5   1          1.56          1.17         0.38 o                         
  -5   5   1         12.18          8.23         0.55 o                         
  -4   5   1        101.97         89.01         2.08 o                         
  -3   5   1         18.53         16.75         0.92 o                         
  -2   5   1        149.11        148.17         5.45 o                         
  -1   5   1          6.02          7.20         0.48 o                         
   0   5   1        294.72        468.34        16.69 o                         
   1   5   1        322.68        480.70        22.59 o                         
   2   5   1        200.43        275.58        20.50 o                         
   3   5   1          6.78          7.43         0.45 o                         
   4   5   1          2.69          3.69         0.74 o                         
   5   5   1         40.87         23.59         1.83 o                         
   6   5   1          4.48          2.43         0.24 o                         
  -7   6   1         12.13         14.42         4.19 o                         
  -6   6   1        126.44        127.04         7.08 o                         
  -5   6   1        155.88        132.98         3.78 o                         
  -4   6   1          0.42          0.42         0.20 o                         
  -3   6   1          1.44          2.05         0.26 o                         
  -2   6   1        265.68        284.18        10.47 o                         
  -1   6   1         32.35         32.59         0.98 o                         
   0   6   1         62.36         93.71         2.37 o                         
   1   6   1        225.32        297.51        17.88 o                         
   2   6   1         32.99         51.82         2.77 o                         
   3   6   1        102.47         95.76         2.67 o                         
   4   6   1          0.04          0.19         0.11 o                         
   5   6   1          1.80          1.06         0.12 o                         
  -7   7   1         22.10         29.59         1.79 o                         
  -6   7   1          4.74          3.54         0.37 o                         
  -5   7   1          6.72          6.99         0.48 o                         
  -4   7   1         58.16         52.32         2.74 o                         
  -3   7   1         18.87         17.34         0.71 o                         
  -2   7   1          5.50          5.57         0.34 o                         
  -1   7   1         37.93         42.80         1.16 o                         
   0   7   1         50.09         75.09         1.95 o                         
   1   7   1          8.44          9.30         0.53 o                         
   2   7   1          3.69          4.07         0.63 o                         
   3   7   1         23.70         20.61         0.75 o                         
   4   7   1         14.89          7.66         0.32 o                         
  -6   8   1         27.08         26.21         1.46 o                         
  -5   8   1          0.72          0.45         0.45 o                         
  -4   8   1          2.36          2.35         0.68 o                         
  -3   8   1          2.92          2.26         0.42 o                         
  -2   8   1         75.11         92.26         2.84 o                         
  -1   8   1         12.84         15.39         0.69 o                         
   0   8   1          0.42          0.49         0.24 o                         
   1   8   1          0.92          1.33         0.30 o                         
   2   8   1         62.13         51.57         1.85 o                         
  -4   9   1          1.38          2.14         0.48 o                         
  -3   9   1          0.50          0.59         0.44 o                         
  -2   9   1          0.21          0.55         0.36 o                         
  -1   9   1          9.17          9.95         0.88 o                         
  -1  -9   2         14.19         14.25         0.58 o                         
   0  -9   2         13.42         12.46         0.75 o                         
   1  -9   2          7.77          9.73         0.69 o                         
   2  -9   2          2.12          1.95         0.43 o                         
   3  -9   2          7.35          6.39         0.62 o                         
   4  -9   2         24.94         22.40         1.10 o                         
  -3  -8   2          0.21          0.10         0.15 o                         
  -2  -8   2          5.84          6.03         0.38 o                         
  -1  -8   2          5.62          6.83         0.37 o                         
   0  -8   2         10.99         17.06         1.65 o                         
   1  -8   2         30.70         35.04         1.78 o                         
   2  -8   2          3.14          2.77         0.64 o                         
   3  -8   2         23.26         19.83         2.61 o                         
   4  -8   2         25.56         21.50         1.65 o                         
   5  -8   2          8.69          8.68         1.09 o                         
   6  -8   2          2.60          2.07         0.46 o                         
  -4  -7   2          0.37          0.38         0.15 o                         
  -3  -7   2          0.16          0.06         0.21 o                         
  -2  -7   2        105.80        127.38        11.86 o                         
  -1  -7   2          5.68          8.07         0.71 o                         
   0  -7   2          0.08          0.28         0.19 o                         
   1  -7   2          6.74          9.51         0.48 o                         
   2  -7   2         42.86         34.62         1.28 o                         
   3  -7   2        142.83        105.42         4.08 o                         
   4  -7   2          0.74          0.68         0.50 o                         
   5  -7   2         58.19         46.81         6.68 o                         
   6  -7   2          0.96          1.21         0.60 o                         
   7  -7   2          3.30          2.83         0.71 o                         
  -5  -6   2          6.17          5.96         0.49 o                         
  -4  -6   2         49.86         39.57         1.69 o                         
  -3  -6   2          8.04          7.41         0.49 o                         
  -2  -6   2          7.08          9.00         0.57 o                         
  -1  -6   2          9.38         10.93         0.49 o                         
   0  -6   2         92.55        104.74         5.49 o                         
   1  -6   2         52.80         64.59         4.39 o                         
   2  -6   2         34.28         27.95         0.95 o                         
   3  -6   2         11.26         11.26         0.94 o                         
   4  -6   2         32.15         26.05         1.13 o                         
   5  -6   2         15.85         14.65         1.31 o                         
   6  -6   2         80.60         65.13         8.24 o                         
   7  -6   2         17.71         18.69         1.86 o                         
  -6  -5   2          7.94          5.21         0.35 o                         
  -5  -5   2          4.43          4.05         0.32 o                         
  -4  -5   2          2.36          1.91         0.26 o                         
  -3  -5   2        220.05        224.68        21.80 o                         
  -2  -5   2        212.86        244.82         4.74 o                         
  -1  -5   2         19.71         23.77         0.70 o                         
   0  -5   2          7.40          9.49         0.58 o                         
   1  -5   2        143.05        130.19         6.93 o                         
   2  -5   2        222.89        169.72         6.03 o                         
   3  -5   2          8.04          7.54         0.53 o                         
   4  -5   2          0.38          0.60         0.41 o                         
   5  -5   2        379.27        302.26        10.64 o                         
   6  -5   2          2.68          1.93         0.71 o                         
   7  -5   2        102.02        116.00         4.15 o                         
   8  -5   2         46.24         87.72        18.00 o                         
  -7  -4   2         12.73          9.23         0.54 o                         
  -6  -4   2         14.20         10.75         0.71 o                         
  -5  -4   2        210.09        180.09         4.48 o                         
  -4  -4   2          0.48          0.92         0.20 o                         
  -3  -4   2          9.15         10.72         0.81 o                         
  -2  -4   2        450.58        553.89        19.88 o                         
  -1  -4   2        749.49        875.60        19.08 o                         
   0  -4   2        376.82        332.85        22.33 o                         
   1  -4   2          4.42          3.66         0.35 o                         
   2  -4   2        377.65        312.96         8.89 o                         
   3  -4   2        257.48        248.21        40.30 o                         
   4  -4   2         65.64         51.56         3.71 o                         
   5  -4   2          9.17          8.63         1.34 o                         
   6  -4   2          7.98          7.52         0.85 o                         
   7  -4   2         36.45         40.16         2.21 o                         
   8  -4   2         23.79         33.59         1.62 o                         
  -7  -3   2         46.96         30.61         2.18 o                         
  -6  -3   2          2.86          1.69         0.22 o                         
  -5  -3   2          0.23          0.28         0.19 o                         
  -4  -3   2          2.59          1.42         0.23 o                         
  -3  -3   2       1019.80       1138.95        31.10 o                         
  -2  -3   2       1175.66       1325.63        85.66 o                         
  -1  -3   2         76.49         90.40         5.35 o                         
   0  -3   2       1086.74       1071.81        48.03 o                         
   1  -3   2         17.98         18.38         0.71 o                         
   2  -3   2        289.99        230.30         8.30 o                         
   3  -3   2         14.96         13.21         1.21 o                         
   4  -3   2        291.42        233.20         6.29 o                         
   5  -3   2          5.01          5.08         1.15 o                         
   6  -3   2         46.92         47.05         2.63 o                         
   7  -3   2         41.73         49.37         1.77 o                         
   8  -3   2         83.70        129.19         3.77 o                         
  -8  -2   2          4.86          4.24         0.35 o                         
  -7  -2   2         13.12          9.14         0.49 o                         
  -6  -2   2         40.57         33.04         1.77 o                         
  -5  -2   2        146.36        125.65         4.95 o                         
  -4  -2   2         24.76         22.45         1.02 o                         
  -3  -2   2        435.30        479.45        21.57 o                         
  -2  -2   2          1.09          2.32         0.98 o                         
  -1  -2   2      10076.59      12018.99       469.11 o                         
   0  -2   2        743.80        780.54        24.93 o                         
   1  -2   2        667.42        596.76        17.96 o                         
   2  -2   2         33.66         27.68         1.92 o                         
   3  -2   2         46.80         51.26         2.11 o                         
   4  -2   2        101.22        123.97         3.93 o                         
   5  -2   2        129.18        127.84         5.13 o                         
   6  -2   2       1778.44       1665.53        35.82 o                         
   7  -2   2         56.09         58.79         2.26 o                         
   8  -2   2         69.65         93.75         2.86 o                         
  -8  -1   2         34.19         30.66         5.43 o                         
  -7  -1   2         26.82         22.04         3.91 o                         
  -6  -1   2         15.19         14.76         0.94 o                         
  -5  -1   2         23.76         15.91         1.03 o                         
  -4  -1   2        114.36        104.70         3.14 o                         
  -3  -1   2         76.78         48.54         2.76 o                         
  -2  -1   2        429.46        293.99         9.90 o                         
  -1  -1   2       4984.63       4224.78       120.57 o                         
   0  -1   2        682.65        678.26        62.48 o                         
   1  -1   2        641.12        518.53        15.48 o                         
   2  -1   2       1718.17       1598.20        45.73 o                         
   3  -1   2        213.39        182.17         6.34 o                         
   4  -1   2       1279.76       1069.50        50.82 o                         
   5  -1   2          4.44          4.81         0.63 o                         
   6  -1   2        116.06        109.77         2.88 o                         
   7  -1   2         77.82         84.10         8.39 o                         
   8  -1   2         15.58         26.66         1.19 o                         
  -8   0   2         24.82         34.88         4.58 o                         
  -7   0   2         24.98         30.07         3.29 o                         
  -6   0   2        126.32        100.14         3.30 o                         
  -5   0   2         20.50         14.03         1.46 o                         
  -4   0   2         66.42         87.38         3.36 o                         
  -3   0   2        172.80        189.98         7.18 o                         
  -2   0   2        959.27       1338.12        39.17 o                         
  -1   0   2         32.15         44.47         4.60 o                         
   0   0   2        375.41        507.36        43.59 o                         
   1   0   2        968.64        786.13        22.41 o                         
   2   0   2       1448.27       1170.27        33.52 o                         
   3   0   2        170.76        145.00         5.10 o                         
   4   0   2         83.17         86.12         2.34 o                         
   5   0   2        117.87        104.16         2.25 o                         
   6   0   2        113.94        118.79         2.61 o                         
   7   0   2          0.08          0.37         0.28 o                         
   8   0   2          0.44          0.60         0.33 o                         
  -8   1   2          7.25          8.24         0.99 o                         
  -7   1   2          0.04          0.27         0.29 o                         
  -6   1   2         23.86         21.39         2.02 o                         
  -5   1   2        128.49        131.02         8.43 o                         
  -4   1   2        122.39        131.52         9.44 o                         
  -3   1   2        852.50        877.07        26.24 o                         
  -2   1   2       1418.53       1421.03        40.97 o                         
  -1   1   2       1214.02       1320.60        38.83 o                         
   0   1   2        289.89        287.30         7.23 o                         
   1   1   2        250.45        355.71        41.24 o                         
   2   1   2         18.63         22.48         2.66 o                         
   3   1   2        119.29         92.35         4.53 o                         
   4   1   2        436.83        436.26         6.22 o                         
   5   1   2         41.94         42.32         1.45 o                         
   6   1   2         17.17         15.61         1.06 o                         
   7   1   2         33.23         37.47         2.81 o                         
  -8   2   2         30.68         38.00         1.51 o                         
  -7   2   2         12.62         10.26         0.73 o                         
  -6   2   2          1.33          1.40         0.42 o                         
  -5   2   2         25.00         25.07         2.02 o                         
  -4   2   2         81.93         57.67         7.12 o                         
  -3   2   2        282.18        289.56        24.42 o                         
  -2   2   2        211.61        219.43         5.27 o                         
  -1   2   2        490.51        475.07        20.83 o                         
   0   2   2        169.28        238.32        10.91 o                         
   1   2   2        421.26        549.86        17.44 o                         
   2   2   2          0.12          1.39         0.68 o                         
   3   2   2         34.45         31.67         2.35 o                         
   4   2   2         20.33         25.14         1.12 o                         
   5   2   2         91.91         95.94         2.72 o                         
   6   2   2          1.16          0.86         0.30 o                         
   7   2   2          8.26          6.90         0.83 o                         
  -8   3   2          4.20          6.18         1.61 o                         
  -7   3   2         18.47         16.56         1.64 o                         
  -6   3   2        220.60        181.08        26.48 o                         
  -5   3   2        102.51         85.02         9.96 o                         
  -4   3   2        176.04        188.03         5.38 o                         
  -3   3   2        174.70        181.81         4.70 o                         
  -2   3   2        434.59        369.85        19.99 o                         
  -1   3   2        290.89        252.32        20.03 o                         
   0   3   2        365.09        505.69        28.89 o                         
   1   3   2         68.92        125.37        13.14 o                         
   2   3   2        240.60        328.06        12.74 o                         
   3   3   2        400.12        422.59        17.63 o                         
   4   3   2          0.77          0.89         0.19 o                         
   5   3   2          1.17          0.81         0.18 o                         
   6   3   2          2.84          3.44         0.93 o                         
   7   3   2          3.40          7.31         1.38 o                         
  -8   4   2         56.92         57.13         6.72 o                         
  -7   4   2          9.39         10.12         1.42 o                         
  -6   4   2        142.92        138.44         3.46 o                         
  -5   4   2         51.48         48.65         1.61 o                         
  -4   4   2        723.82        662.26        31.34 o                         
  -3   4   2        108.10         92.78         6.19 o                         
  -2   4   2         45.03         36.25         6.45 o                         
  -1   4   2         40.78         34.01         7.05 o                         
   0   4   2         20.45         26.85         3.32 o                         
   1   4   2        457.94        707.93        27.80 o                         
   2   4   2          1.59          2.37         0.35 o                         
   3   4   2        132.91        113.46         2.48 o                         
   4   4   2         13.98         14.79         2.49 o                         
   5   4   2         20.54         15.14         3.10 o                         
   6   4   2          1.25          2.63         1.09 o                         
  -8   5   2          7.87          6.19         1.47 o                         
  -7   5   2          4.72          6.18         1.19 o                         
  -6   5   2          0.39          0.33         0.28 o                         
  -5   5   2          1.97          1.98         0.32 o                         
  -4   5   2          2.50          2.13         0.32 o                         
  -3   5   2         38.79         32.91         1.61 o                         
  -2   5   2        211.75        207.43         7.29 o                         
  -1   5   2        142.16        150.35         6.69 o                         
   0   5   2          0.37          1.12         0.32 o                         
   1   5   2          0.28          0.32         0.16 o                         
   2   5   2         38.67         48.64         5.01 o                         
   3   5   2          7.71          9.86         0.81 o                         
   4   5   2          8.16          6.93         0.41 o                         
   5   5   2         32.90         22.58        15.16 o                         
  -7   6   2          0.16          0.66         0.39 o                         
  -6   6   2          8.44          9.10         0.70 o                         
  -5   6   2        290.48        253.11         6.30 o                         
  -4   6   2          0.11          0.46         0.38 o                         
  -3   6   2         18.24         16.15         0.67 o                         
  -2   6   2         55.18         58.51         1.67 o                         
  -1   6   2         62.42         77.59         3.18 o                         
   0   6   2         95.37        124.28         5.03 o                         
   1   6   2          0.45          0.60         0.18 o                         
   2   6   2         16.72         21.03         2.39 o                         
   3   6   2         16.48         14.64         2.82 o                         
   4   6   2          9.75          6.27         0.46 o                         
  -6   7   2          0.57          0.63         0.28 o                         
  -5   7   2         33.45         26.14         1.05 o                         
  -4   7   2          0.77          1.01         0.25 o                         
  -3   7   2         65.64         68.63         1.92 o                         
  -2   7   2        203.48        231.85        10.25 o                         
  -1   7   2          3.98          7.86         0.91 o                         
   0   7   2        115.39        158.05         6.66 o                         
   1   7   2          0.09          0.29         0.17 o                         
   2   7   2          7.30          8.00         1.15 o                         
   3   7   2          2.02          1.81         0.22 o                         
  -5   8   2          1.83          1.82         0.28 o                         
  -4   8   2         55.11         57.37         2.32 o                         
  -3   8   2         83.11         99.44         8.64 o                         
  -2   8   2          0.08          0.03         0.48 o                         
  -1   8   2        150.47        197.38        10.01 o                         
   0   8   2         19.55         24.17         2.47 o                         
   1   8   2          1.28          1.24         0.77 o                         
   2   8   2         27.11         23.68         1.00 o                         
  -3   9   2         18.07         17.50         2.87 o                         
  -2   9   2         48.68         44.76         4.26 o                         
  -1  -9   3          1.36          1.14         0.37 o                         
   0  -9   3         69.70         61.83         3.17 o                         
   1  -9   3          0.64          0.84         0.31 o                         
   2  -9   3          0.81          0.99         0.34 o                         
   3  -9   3         45.35         46.08         1.76 o                         
   4  -9   3          0.99          1.24         0.47 o                         
  -3  -8   3         10.35         11.31         0.44 o                         
  -2  -8   3         28.90         32.62         0.90 o                         
  -1  -8   3          8.15          9.72         0.41 o                         
   0  -8   3         62.22         70.16         3.61 o                         
   1  -8   3          3.45          3.39         0.37 o                         
   2  -8   3         53.04         47.97         1.79 o                         
   3  -8   3          0.01          0.03         0.34 o                         
   4  -8   3          0.22          0.23         0.34 o                         
   5  -8   3         22.73         23.87         1.30 o                         
  -4  -7   3          1.51          1.50         0.22 o                         
  -3  -7   3          3.07          4.61         0.85 o                         
  -2  -7   3         42.32         50.79         2.43 o                         
  -1  -7   3         85.70         94.43         4.31 o                         
   0  -7   3         94.32        105.48         5.54 o                         
   1  -7   3         21.96         20.77         0.93 o                         
   2  -7   3        180.32        146.64         2.85 o                         
   3  -7   3          0.69          1.01         0.36 o                         
   4  -7   3          5.81          4.31         0.63 o                         
   5  -7   3         19.35         15.88         1.14 o                         
   6  -7   3         35.85         33.99         1.71 o                         
  -5  -6   3          4.72          3.70         0.36 o                         
  -4  -6   3         18.00         16.30         0.69 o                         
  -3  -6   3         26.94         28.06         1.48 o                         
  -2  -6   3         18.16         20.75         0.75 o                         
  -1  -6   3        149.09        184.83         8.37 o                         
   0  -6   3        405.03        480.85        31.47 o                         
   1  -6   3        146.17        132.39         3.11 o                         
   2  -6   3         70.34         50.78         1.56 o                         
   3  -6   3          4.16          3.60         0.36 o                         
   4  -6   3        100.03         79.45         2.47 o                         
   5  -6   3         15.14         12.08         1.88 o                         
   6  -6   3          0.11          0.80         2.91 o                         
   7  -6   3         82.37         97.32         7.94 o                         
  -6  -5   3          0.15          0.19         0.10 o                         
  -5  -5   3          2.61          1.91         0.34 o                         
  -4  -5   3         32.21         28.53         1.05 o                         
  -3  -5   3         71.46         88.29         2.95 o                         
  -2  -5   3         40.25         46.54         1.22 o                         
  -1  -5   3        536.01        657.08        15.60 o                         
   0  -5   3         31.25         31.44         1.38 o                         
   1  -5   3         46.60         40.75         1.48 o                         
   2  -5   3        243.78        200.52         3.58 o                         
   3  -5   3         33.77         28.39         1.19 o                         
   4  -5   3        113.18        105.85        18.76 o                         
   5  -5   3          3.11          3.30         0.64 o                         
   6  -5   3         32.09         36.81         2.90 o                         
   7  -5   3         10.62         12.45         1.82 o                         
  -6  -4   3         48.05         37.26         3.97 o                         
  -5  -4   3        148.92        138.59         3.39 o                         
  -4  -4   3         22.63         21.56         1.42 o                         
  -3  -4   3        589.12        575.69        13.34 o                         
  -2  -4   3        288.06        349.12         9.43 o                         
  -1  -4   3         21.79         28.13         3.25 o                         
   0  -4   3        205.51        215.05         7.04 o                         
   1  -4   3        572.38        536.26        52.73 o                         
   2  -4   3         64.52         61.60         1.74 o                         
   3  -4   3        104.15         87.28         6.34 o                         
   4  -4   3        116.78        101.87         5.31 o                         
   5  -4   3        448.39        336.36        13.16 o                         
   6  -4   3         20.69         23.24         1.34 o                         
   7  -4   3          6.15          6.52         0.99 o                         
  -7  -3   3          7.33          6.12         0.41 o                         
  -6  -3   3         75.93         69.57         2.16 o                         
  -5  -3   3          4.33          4.83         0.42 o                         
  -4  -3   3         35.36         35.88         1.49 o                         
  -3  -3   3         61.70         54.49         2.11 o                         
  -2  -3   3        694.37        815.29        27.16 o                         
  -1  -3   3        109.95        114.99         3.35 o                         
   0  -3   3         59.26         75.27         2.77 o                         
   1  -3   3       1018.66        900.69        15.33 o                         
   2  -3   3         48.15         35.97         2.38 o                         
   3  -3   3         80.86         77.04        10.95 o                         
   4  -3   3         12.98         10.08         1.08 o                         
   5  -3   3         16.23         13.03         0.83 o                         
   6  -3   3        145.78        140.02         4.66 o                         
   7  -3   3         50.20         58.57         2.91 o                         
   8  -3   3         25.71         29.68         1.60 o                         
  -7  -2   3          1.62          1.63         0.21 o                         
  -6  -2   3         85.74         75.44         2.08 o                         
  -5  -2   3          8.92          8.20         0.88 o                         
  -4  -2   3        169.84        155.17         6.11 o                         
  -3  -2   3        175.33        216.77         8.91 o                         
  -2  -2   3        608.35        777.08        25.33 o                         
  -1  -2   3         11.11          7.86         1.13 o                         
   0  -2   3        366.99        348.24         9.92 o                         
   1  -2   3         11.74         10.63         0.55 o                         
   2  -2   3         13.96         11.01         1.48 o                         
   3  -2   3        951.28        862.41        25.56 o                         
   4  -2   3         10.01          9.19         0.81 o                         
   5  -2   3         82.55         79.94         3.95 o                         
   6  -2   3         13.12         12.41         0.77 o                         
   7  -2   3          8.56         11.40         1.06 o                         
   8  -2   3         54.98         71.29         4.80 o                         
  -8  -1   3         18.62         17.37         0.75 o                         
  -7  -1   3          1.38          1.48         0.52 o                         
  -6  -1   3          2.40          2.69         0.48 o                         
  -5  -1   3        140.93        122.55         3.81 o                         
  -4  -1   3       1454.41       1079.52        47.80 o                         
  -3  -1   3         76.87         40.84         2.68 o                         
  -2  -1   3        989.40        794.75        24.54 o                         
  -1  -1   3        482.62        574.18        88.94 o                         
   0  -1   3        426.10        556.44        23.60 o                         
   1  -1   3       2123.80       1611.23        45.98 o                         
   2  -1   3        136.66        131.76         4.67 o                         
   3  -1   3        476.42        463.84        14.36 o                         
   4  -1   3        393.95        357.43         8.75 o                         
   5  -1   3         63.72         64.59         1.84 o                         
   6  -1   3         45.84         49.70         1.42 o                         
   7  -1   3         17.39         19.49         1.09 o                         
   8  -1   3          4.09          5.65         0.77 o                         
  -8   0   3          3.35          4.08         0.40 o                         
  -7   0   3         51.84         55.96        12.08 o                         
  -6   0   3        206.56        172.85         6.74 o                         
  -5   0   3        467.95        273.55         8.21 o                         
  -4   0   3         66.73         82.04         4.61 o                         
  -3   0   3        272.69        347.79        12.37 o                         
  -2   0   3        418.27        614.77        19.85 o                         
  -1   0   3       1730.16       2569.50        74.09 o                         
   0   0   3        972.05       1276.11        27.08 o                         
   1   0   3        922.24        835.45        75.97 o                         
   2   0   3       1039.52        871.88        25.13 o                         
   3   0   3        231.72        186.90         4.46 o                         
   4   0   3        136.69        144.18         3.57 o                         
   5   0   3         11.74         10.69         0.53 o                         
   6   0   3         23.00         27.39         1.15 o                         
   7   0   3         19.88         24.33         1.97 o                         
   8   0   3          1.55          1.57         0.42 o                         
  -8   1   3          0.03          0.12         0.29 o                         
  -7   1   3         18.98         23.22         3.57 o                         
  -6   1   3          6.83          7.79         0.72 o                         
  -5   1   3        159.62        172.17         8.63 o                         
  -4   1   3        615.69        673.70        21.77 o                         
  -3   1   3        269.28        318.70        11.11 o                         
  -2   1   3        226.82        262.72         9.11 o                         
  -1   1   3        136.44        208.84        16.63 o                         
   0   1   3       2579.37       2952.53        72.76 o                         
   1   1   3        733.54       1106.68        32.23 o                         
   2   1   3         90.79        107.36        14.73 o                         
   3   1   3        993.02        960.20        27.53 o                         
   4   1   3        103.52        107.61         4.36 o                         
   5   1   3         63.03         71.83         3.19 o                         
   6   1   3          4.91          5.47         0.55 o                         
   7   1   3         31.86         29.79         1.98 o                         
  -8   2   3         19.31         19.11         1.02 o                         
  -7   2   3        118.00        110.84         9.16 o                         
  -6   2   3          0.57          0.68         0.33 o                         
  -5   2   3         18.40         16.73         0.86 o                         
  -4   2   3        390.77        454.30        39.37 o                         
  -3   2   3         53.24         67.07         3.78 o                         
  -2   2   3       1464.31       1370.11        32.37 o                         
  -1   2   3         57.23         75.21        14.04 o                         
   0   2   3       1491.08       1938.30       157.77 o                         
   1   2   3         17.82         21.85         1.72 o                         
   2   2   3        142.50        205.35         7.70 o                         
   3   2   3          0.68          0.40         0.18 o                         
   4   2   3          4.15          5.28         0.53 o                         
   5   2   3        167.19        180.22        10.79 o                         
   6   2   3         10.34         10.40         1.20 o                         
   7   2   3          4.88          5.22         0.69 o                         
  -8   3   3         97.61        124.02        23.01 o                         
  -7   3   3         28.57         24.59         2.16 o                         
  -6   3   3         38.90         36.20         3.99 o                         
  -5   3   3         35.42         33.34         2.76 o                         
  -4   3   3         83.22         68.34         6.14 o                         
  -3   3   3         34.23         33.28         4.87 o                         
  -2   3   3         76.65         67.32         7.61 o                         
  -1   3   3       1607.26       1609.12       130.33 o                         
   0   3   3        458.25        602.72        22.39 o                         
   1   3   3        396.00        637.42        20.80 o                         
   2   3   3        143.86        168.97         6.42 o                         
   3   3   3          5.03          5.83         0.36 o                         
   4   3   3         45.39         41.18         2.03 o                         
   5   3   3          1.13          1.33         0.30 o                         
   6   3   3          2.95          3.08         0.61 o                         
  -8   4   3          0.05          0.14         0.27 o                         
  -7   4   3         76.46        103.21         4.81 o                         
  -6   4   3          2.07          2.57         0.50 o                         
  -5   4   3        119.54        111.02         2.70 o                         
  -4   4   3         10.59         13.51         1.42 o                         
  -3   4   3        417.48        393.85        26.10 o                         
  -2   4   3        140.31        112.05         5.16 o                         
  -1   4   3         43.08         48.08         7.41 o                         
   0   4   3       1159.44       1522.19        32.53 o                         
   1   4   3        279.03        357.52        24.01 o                         
   2   4   3         88.23         90.83         2.03 o                         
   3   4   3         10.89         11.73         0.77 o                         
   4   4   3         36.77         32.53         2.69 o                         
   5   4   3         11.34          6.70         4.94 o                         
   6   4   3          4.76          8.14         1.48 o                         
  -8   5   3         22.53         18.49         1.51 o                         
  -7   5   3         11.64         12.19         1.03 o                         
  -6   5   3          0.45          0.45         0.33 o                         
  -5   5   3         72.27         66.51         4.13 o                         
  -4   5   3         15.00         14.05         0.66 o                         
  -3   5   3         62.63         64.81         2.26 o                         
  -2   5   3        158.45        153.35         5.13 o                         
  -1   5   3        392.76        444.63        19.46 o                         
   0   5   3          5.26          8.09         0.33 o                         
   1   5   3         60.79         72.43         5.00 o                         
   2   5   3        101.28        114.31         2.67 o                         
   3   5   3          0.33          0.26         0.15 o                         
   4   5   3          8.79          6.92         0.37 o                         
   5   5   3          3.89          4.97         1.34 o                         
  -7   6   3         68.78         52.23         2.20 o                         
  -6   6   3         29.51         23.73         1.40 o                         
  -5   6   3         98.88         87.41         5.63 o                         
  -4   6   3         25.97         26.27         0.84 o                         
  -3   6   3       1141.27       1082.43        50.28 o                         
  -2   6   3         26.57         31.89         1.94 o                         
  -1   6   3         34.64         40.25         1.62 o                         
   0   6   3          3.63          5.58         0.78 o                         
   1   6   3         33.36         37.47         2.35 o                         
   2   6   3         10.27         10.26         1.04 o                         
   3   6   3          1.55          1.49         0.19 o                         
  -6   7   3         56.38         49.94         2.05 o                         
  -5   7   3         94.51         91.47         3.89 o                         
  -4   7   3         12.31         12.98         0.80 o                         
  -3   7   3         39.19         39.43         1.50 o                         
  -2   7   3         52.79         58.05         2.01 o                         
  -1   7   3          5.03          5.92         0.85 o                         
   0   7   3         17.63         21.45         1.37 o                         
   1   7   3         67.31         76.93        13.00 o                         
   2   7   3          1.85          2.35         0.40 o                         
   3   7   3          3.60          2.40         0.25 o                         
  -5   8   3         25.85         23.60         3.01 o                         
  -3   8   3          0.32         -0.66         1.95 o                         
  -2   8   3          2.75          3.08         1.54 o                         
  -1   8   3          8.33         10.77         1.92 o                         
   0   8   3         13.43         17.86         2.63 o                         
   1   8   3          1.17          2.31         1.25 o                         
   0  -9   4         39.34         36.35         1.93 o                         
   1  -9   4          0.49          0.43         0.28 o                         
   2  -9   4          9.86          8.29         0.68 o                         
   3  -9   4          1.11          0.62         0.32 o                         
  -2  -8   4         25.57         28.05         1.01 o                         
  -1  -8   4          7.53          8.01         0.72 o                         
   0  -8   4          3.58          3.93         0.38 o                         
   1  -8   4          7.82          7.22         0.57 o                         
   2  -8   4         91.61         81.38         2.21 o                         
   3  -8   4          1.36          1.58         0.32 o                         
   4  -8   4          2.01          1.92         0.48 o                         
   5  -8   4         14.23         11.61         0.90 o                         
  -4  -7   4         13.70         14.43         1.25 o                         
  -3  -7   4          5.61          6.42         0.40 o                         
  -2  -7   4          3.27          3.11         0.30 o                         
  -1  -7   4         22.76         29.17         1.34 o                         
   0  -7   4         55.23         64.45         5.15 o                         
   1  -7   4          2.73          3.63         0.40 o                         
   2  -7   4          2.19          1.44         0.37 o                         
   3  -7   4        107.37         87.57         3.38 o                         
   4  -7   4        168.53        139.14         4.20 o                         
   5  -7   4          3.92          4.43         0.65 o                         
   6  -7   4         12.87         12.07         1.49 o                         
  -5  -6   4          0.89          0.76         0.14 o                         
  -4  -6   4         21.48         22.20         1.17 o                         
  -3  -6   4         59.84         58.61         1.71 o                         
  -2  -6   4          1.57          1.37         0.24 o                         
  -1  -6   4         55.57         77.41         5.04 o                         
   0  -6   4         27.38         31.86         2.13 o                         
   1  -6   4        633.60        527.72         8.59 o                         
   2  -6   4         53.84         42.29         1.87 o                         
   3  -6   4         30.92         26.04         1.43 o                         
   4  -6   4        169.96        141.69         4.98 o                         
   5  -6   4         34.87         30.65         2.58 o                         
   6  -6   4         18.76         22.56         2.07 o                         
   7  -6   4          5.40          7.17         1.27 o                         
  -6  -5   4          2.55          2.35         0.29 o                         
  -5  -5   4          2.42          2.75         0.28 o                         
  -4  -5   4          1.03          1.06         0.37 o                         
  -3  -5   4        594.94        654.25        14.44 o                         
  -2  -5   4        440.44        516.03        17.89 o                         
  -1  -5   4        889.72       1084.02        71.13 o                         
   0  -5   4          0.16          0.36         0.15 o                         
   1  -5   4         50.18         44.27         1.06 o                         
   2  -5   4         43.28         36.81         1.68 o                         
   3  -5   4        522.85        517.57        39.73 o                         
   4  -5   4         66.30         62.11         8.43 o                         
   5  -5   4         46.57         51.98         6.91 o                         
   6  -5   4         72.14         93.69         5.45 o                         
   7  -5   4          3.35          6.53         1.43 o                         
  -6  -4   4          2.19          1.67         0.22 o                         
  -5  -4   4         15.54         13.53         0.92 o                         
  -4  -4   4        551.35        524.23        10.89 o                         
  -3  -4   4         54.54         65.50         3.07 o                         
  -2  -4   4        453.53        522.69        30.43 o                         
  -1  -4   4        187.40        202.49        14.32 o                         
   0  -4   4        214.20        188.34         5.46 o                         
   1  -4   4        514.86        491.41        46.88 o                         
   2  -4   4         86.29         84.21         2.72 o                         
   3  -4   4         52.97         49.42         1.70 o                         
   4  -4   4         95.56         77.95         2.48 o                         
   5  -4   4        940.58        803.07        15.68 o                         
   6  -4   4          3.45          3.04         0.69 o                         
   7  -4   4          1.42          2.37         0.67 o                         
  -7  -3   4          0.11          0.14         0.13 o                         
  -6  -3   4        111.74         99.87         5.36 o                         
  -5  -3   4         11.09          7.84         0.72 o                         
  -4  -3   4          4.26          4.07         0.54 o                         
  -3  -3   4         42.30         45.90         3.11 o                         
  -2  -3   4       1096.23       1095.93        35.36 o                         
  -1  -3   4        819.63        769.11        67.99 o                         
   0  -3   4         32.56         48.77        11.02 o                         
   1  -3   4        164.87        130.84         3.40 o                         
   2  -3   4        161.77        144.72         4.12 o                         
   3  -3   4        114.77        106.63         3.17 o                         
   4  -3   4        102.12        102.52         6.57 o                         
   5  -3   4         64.15         70.01         5.97 o                         
   6  -3   4        149.52        167.59         7.51 o                         
   7  -3   4         19.31         23.34         6.19 o                         
   8  -3   4         17.36         18.29         1.66 o                         
  -7  -2   4          3.77          3.66         0.38 o                         
  -6  -2   4          1.99          2.91         0.66 o                         
  -5  -2   4         13.55         14.27         0.96 o                         
  -4  -2   4        169.49        163.67         6.88 o                         
  -3  -2   4         76.22         90.35         5.26 o                         
  -2  -2   4        471.66        606.95        20.97 o                         
  -1  -2   4        298.03        283.53        10.64 o                         
   0  -2   4       1177.17       1192.61        38.93 o                         
   1  -2   4        334.09        307.11         6.67 o                         
   2  -2   4        388.84        399.57        36.52 o                         
   3  -2   4        129.96        106.40         3.52 o                         
   4  -2   4         69.68         70.53         3.19 o                         
   5  -2   4         73.91         80.61         2.45 o                         
   6  -2   4          4.66          5.47         0.48 o                         
   7  -2   4          3.57          4.07         1.44 o                         
   8  -2   4         19.87         25.21         1.84 o                         
  -8  -1   4          0.10          0.18         0.10 o                         
  -7  -1   4          9.65         10.63         1.04 o                         
  -6  -1   4        105.46         86.39         3.08 o                         
  -5  -1   4         29.49         26.74         1.31 o                         
  -4  -1   4          9.39          5.99         0.65 o                         
  -3  -1   4        867.48        831.09        26.12 o                         
  -2  -1   4       1218.37       1265.18        38.35 o                         
  -1  -1   4          4.26          6.62         0.86 o                         
   0  -1   4        389.55        476.64        11.62 o                         
   1  -1   4        380.63        317.79         9.72 o                         
   2  -1   4          4.82          2.28         0.64 o                         
   3  -1   4        745.14        835.13        35.82 o                         
   4  -1   4         67.62         63.04         1.89 o                         
   5  -1   4        186.65        178.24         4.01 o                         
   6  -1   4          0.10          0.39         0.29 o                         
   7  -1   4          1.79          0.74         0.37 o                         
  -8   0   4          0.02          0.28         0.19 o                         
  -7   0   4         18.16         21.17         4.56 o                         
  -6   0   4         11.03          8.20         0.76 o                         
  -5   0   4        110.20         85.65         3.49 o                         
  -4   0   4        330.86        211.28        22.41 o                         
  -3   0   4          0.19          0.12         0.33 o                         
  -2   0   4        740.93        325.30        10.45 o                         
  -1   0   4          4.87          7.09         0.87 o                         
   0   0   4        126.59        149.74         4.60 o                         
   1   0   4          0.74          0.83         0.14 o                         
   2   0   4        194.27        149.67        27.24 o                         
   3   0   4         91.44         80.93         2.81 o                         
   4   0   4         20.22         18.18         0.84 o                         
   5   0   4          0.06          0.10         0.23 o                         
   6   0   4          0.66          0.44         0.51 o                         
   7   0   4          4.64          6.26         0.98 o                         
  -8   1   4          5.09          7.23         0.58 o                         
  -7   1   4         90.70         81.65        15.70 o                         
  -6   1   4          7.06          6.59         0.62 o                         
  -5   1   4         32.83         16.98         1.17 o                         
  -4   1   4         13.20         23.36         9.02 o                         
  -3   1   4        478.00        595.77        19.76 o                         
  -2   1   4        392.67        448.48        13.83 o                         
  -1   1   4        447.45        759.73       147.00 o                         
   0   1   4       1370.58       1531.43        48.39 o                         
   1   1   4         64.35         86.29         3.20 o                         
   2   1   4        469.45        582.52        57.80 o                         
   3   1   4         39.94         47.65         4.29 o                         
   4   1   4         90.82         86.75         2.87 o                         
   5   1   4         34.99         38.59         1.42 o                         
   6   1   4          5.01          5.11         0.96 o                         
   7   1   4          0.05          0.06         0.31 o                         
  -8   2   4          3.20          2.91         0.40 o                         
  -7   2   4          0.13          0.09         0.26 o                         
  -6   2   4         24.54         20.37         1.53 o                         
  -5   2   4        445.24        402.33         8.77 o                         
  -4   2   4        162.64        185.77         5.70 o                         
  -3   2   4        372.45        347.69         8.49 o                         
  -2   2   4       1268.13       1251.05       108.33 o                         
  -1   2   4        280.15        370.57        13.18 o                         
   0   2   4       1438.85       2204.16       704.02 o                         
   1   2   4         92.80        143.02         5.60 o                         
   2   2   4       1003.94       1076.20        23.12 o                         
   3   2   4         40.35         46.87         3.89 o                         
   4   2   4          6.00          7.29         0.75 o                         
   5   2   4         18.20         23.26         2.90 o                         
   6   2   4          0.57          1.07         0.50 o                         
   7   2   4         14.86         14.12         1.02 o                         
  -8   3   4          6.54          7.07         0.86 o                         
  -7   3   4          0.79          1.38         0.35 o                         
  -6   3   4          4.83          5.19         0.48 o                         
  -5   3   4         32.13         31.78         1.30 o                         
  -4   3   4         50.75         55.89         1.83 o                         
  -3   3   4          2.48          1.89         0.26 o                         
  -2   3   4          0.12          1.98         0.58 o                         
  -1   3   4        107.97        112.78        16.62 o                         
   0   3   4         15.89         20.00         1.35 o                         
   1   3   4         23.45         25.93         1.84 o                         
   2   3   4          4.41          4.11         0.33 o                         
   3   3   4          1.31          2.01         0.46 o                         
   4   3   4        148.27        149.20        10.28 o                         
   5   3   4          9.60         12.08         2.07 o                         
   6   3   4          6.53          7.93         1.76 o                         
  -8   4   4          3.86          3.41         0.43 o                         
  -7   4   4          2.31          3.01         0.50 o                         
  -6   4   4         19.34         20.00         1.26 o                         
  -5   4   4         26.55         28.68         1.34 o                         
  -4   4   4        521.99        514.29         9.64 o                         
  -3   4   4        150.63        160.81         4.24 o                         
  -2   4   4        122.54        124.70         6.00 o                         
  -1   4   4         43.29         42.65         1.30 o                         
   0   4   4          1.43          1.35         0.19 o                         
   1   4   4        573.76        644.00        20.70 o                         
   2   4   4         56.60         57.24         5.09 o                         
   3   4   4         77.97         73.47         2.09 o                         
   4   4   4         11.53         15.30         1.21 o                         
   5   4   4          0.00         -0.07         0.26 o                         
  -7   5   4          0.01         -0.07         0.41 o                         
  -6   5   4         57.01         65.14         6.41 o                         
  -5   5   4         14.06         12.05         0.97 o                         
  -4   5   4         11.61         12.64         0.94 o                         
  -3   5   4       1113.74        970.06        13.06 o                         
  -2   5   4        138.25        130.72         2.81 o                         
  -1   5   4       1040.86       1071.01        15.70 o                         
   0   5   4         25.08         24.55         5.76 o                         
   1   5   4        181.48        162.06         8.77 o                         
   2   5   4          6.81          6.84         0.44 o                         
   3   5   4         40.76         37.47         1.42 o                         
   4   5   4         23.37         23.70         5.07 o                         
   5   5   4          2.27          2.41         0.98 o                         
  -7   6   4          0.07          0.10         0.21 o                         
  -6   6   4          3.59          4.40         0.59 o                         
  -5   6   4        215.31        222.13         9.21 o                         
  -4   6   4        366.78        339.89        19.24 o                         
  -3   6   4         35.39         34.21         2.18 o                         
  -2   6   4        119.66        126.70         9.03 o                         
  -1   6   4         27.27         28.23         1.14 o                         
   0   6   4          5.21          7.19         0.70 o                         
   1   6   4         13.64         15.32         1.57 o                         
   2   6   4         27.46         25.34         3.21 o                         
   3   6   4          9.46          9.07         6.64 o                         
   4   6   4         14.13         18.20         2.18 o                         
  -6   7   4         47.62         51.42         2.01 o                         
  -5   7   4         76.39         83.68         7.12 o                         
  -4   7   4          2.13          0.61         1.29 o                         
  -3   7   4          7.72          9.12         0.66 o                         
  -2   7   4        237.70        221.41         9.10 o                         
  -1   7   4          0.09          0.34         1.57 o                         
   0   7   4         12.55         14.39         2.15 o                         
   1   7   4         12.96         18.39         3.13 o                         
   2   7   4          0.07         -0.54         1.18 o                         
  -4   8   4          1.38          0.65         1.27 o                         
  -3   8   4          1.51          0.51         1.63 o                         
  -2   8   4         15.06         14.26         2.85 o                         
  -1   8   4         10.73         13.16         2.37 o                         
   0   8   4         38.97         50.01         3.75 o                         
   1  -9   5         46.42         41.88         1.51 o                         
   2  -9   5         13.61         15.01         0.86 o                         
   3  -9   5          1.94          1.91         0.37 o                         
  -2  -8   5          5.24          4.24         0.66 o                         
  -1  -8   5         99.40         89.29         2.76 o                         
   0  -8   5          6.96          4.36         0.38 o                         
   1  -8   5          0.94          1.16         0.29 o                         
   2  -8   5         32.10         27.39         1.13 o                         
   3  -8   5          1.16          1.36         0.37 o                         
   4  -8   5         11.61          9.64         0.78 o                         
   5  -8   5         27.53         23.41         1.30 o                         
  -4  -7   5          5.34          7.09         0.74 o                         
  -3  -7   5         53.87         53.85         1.66 o                         
  -2  -7   5         20.87         20.00         1.40 o                         
  -1  -7   5         26.65         25.38         1.01 o                         
   0  -7   5          0.21          0.37         0.29 o                         
   1  -7   5         16.11         13.27         0.93 o                         
   2  -7   5         44.13         35.58         1.40 o                         
   3  -7   5         20.08         17.80         1.22 o                         
   4  -7   5         14.73         13.90         1.04 o                         
   5  -7   5         84.61         86.13         6.48 o                         
   6  -7   5          2.50          2.53         0.52 o                         
  -5  -6   5          7.65          6.68         0.49 o                         
  -4  -6   5         43.36         36.70         1.62 o                         
  -3  -6   5          5.04          5.40         0.42 o                         
  -2  -6   5          2.17          3.20         0.33 o                         
  -1  -6   5          0.25          0.32         0.21 o                         
   0  -6   5         39.10         41.74         2.10 o                         
   1  -6   5        521.92        459.22         8.41 o                         
   2  -6   5          9.65          7.20         0.82 o                         
   3  -6   5        294.58        291.91        32.05 o                         
   4  -6   5        254.97        202.65        12.87 o                         
   5  -6   5         16.00         17.06         1.20 o                         
   6  -6   5         40.30         37.26         6.47 o                         
  -6  -5   5          0.07          0.21         0.10 o                         
  -5  -5   5         10.80         11.57         0.99 o                         
  -4  -5   5          9.47          9.45         0.59 o                         
  -3  -5   5         24.79         21.99         0.91 o                         
  -2  -5   5        126.24        143.34         8.21 o                         
  -1  -5   5        209.87        264.89        23.31 o                         
   0  -5   5        418.56        384.73         8.20 o                         
   1  -5   5         98.79         80.66         3.27 o                         
   2  -5   5          2.30          2.25         0.38 o                         
   3  -5   5         13.81          9.69         1.09 o                         
   4  -5   5        136.12        127.74        20.82 o                         
   5  -5   5          1.27          1.27         0.49 o                         
   6  -5   5         32.73         48.96         3.77 o                         
   7  -5   5          0.90          2.35         0.68 o                         
  -6  -4   5          2.38          1.42         0.21 o                         
  -5  -4   5          2.40          2.55         0.47 o                         
  -4  -4   5         79.18         78.31         3.53 o                         
  -3  -4   5          0.42          1.18         0.54 o                         
  -2  -4   5        212.16        235.51        22.97 o                         
  -1  -4   5          0.05          0.42         0.28 o                         
   0  -4   5        293.72        250.55         8.99 o                         
   1  -4   5        122.81        134.62         6.02 o                         
   2  -4   5        216.06        176.21         9.58 o                         
   3  -4   5        160.72        138.48         5.69 o                         
   4  -4   5        162.74        180.45         6.62 o                         
   5  -4   5          0.83          1.24         0.41 o                         
   6  -4   5         15.21         23.78         2.53 o                         
   7  -4   5          4.42          7.90         1.52 o                         
  -7  -3   5         20.54         17.05         1.25 o                         
  -6  -3   5          0.93          2.01         0.51 o                         
  -5  -3   5        172.68        166.27         3.89 o                         
  -4  -3   5         64.98         59.95         3.03 o                         
  -3  -3   5          5.78          5.63         0.77 o                         
  -2  -3   5        697.88        496.27        21.92 o                         
  -1  -3   5          0.31          0.42         0.38 o                         
   0  -3   5         93.65         93.11         4.85 o                         
   1  -3   5        107.99        107.32         4.96 o                         
   2  -3   5       1690.94       1879.54        40.81 o                         
   3  -3   5        128.18        122.64         4.38 o                         
   4  -3   5        108.74        119.37         4.54 o                         
   5  -3   5         10.53         11.05         0.92 o                         
   6  -3   5          0.19          0.18         0.45 o                         
   7  -3   5         46.48         72.52         4.26 o                         
  -7  -2   5         27.19         27.33         2.94 o                         
  -6  -2   5         10.30         16.76         1.34 o                         
  -5  -2   5        119.23         99.86         3.22 o                         
  -4  -2   5         95.67         80.20         2.94 o                         
  -3  -2   5         27.73         26.39         1.79 o                         
  -2  -2   5         62.99         48.17         3.62 o                         
  -1  -2   5         45.29         46.03        13.89 o                         
   0  -2   5       2209.79       2391.89        75.04 o                         
   1  -2   5       1022.03       1270.97        37.93 o                         
   2  -2   5         31.98         30.24         1.98 o                         
   3  -2   5        218.78        232.55         8.96 o                         
   4  -2   5         23.82         21.14         1.60 o                         
   5  -2   5         96.98        103.46         4.49 o                         
   6  -2   5         36.64         45.23         3.89 o                         
   7  -2   5          4.73          9.04         1.37 o                         
  -8  -1   5          4.95          5.13         0.44 o                         
  -7  -1   5          4.99          5.33         1.85 o                         
  -6  -1   5         30.43         25.79         1.28 o                         
  -5  -1   5         67.41         60.86         2.13 o                         
  -4  -1   5         11.17         11.44         1.41 o                         
  -3  -1   5        706.27        755.77        24.63 o                         
  -2  -1   5         37.80         32.70         7.22 o                         
  -1  -1   5        419.42        591.56        29.71 o                         
   0  -1   5        273.28        366.61         9.98 o                         
   1  -1   5         49.36         63.78         3.45 o                         
   2  -1   5       1519.31       1358.23        39.24 o                         
   3  -1   5         85.69         90.66         2.57 o                         
   4  -1   5          3.25          3.49         0.47 o                         
   6  -1   5         68.10         83.32         4.51 o                         
   7  -1   5         40.34         53.67         3.13 o                         
  -8   0   5         13.18         15.52         2.57 o                         
  -7   0   5          2.66          3.42         1.03 o                         
  -6   0   5         54.49         45.89         1.84 o                         
  -5   0   5        159.88        130.62         3.72 o                         
  -4   0   5          0.16          0.55         0.42 o                         
  -3   0   5          1.08          1.33         0.58 o                         
  -2   0   5         14.06         12.68         5.00 o                         
  -1   0   5       3142.55       4282.48       187.33 o                         
   0   0   5         64.73         71.88         3.75 o                         
   1   0   5          0.56          0.77         0.19 o                         
   2   0   5        149.77        141.88         4.65 o                         
   3   0   5         35.94         37.48         1.54 o                         
   4   0   5        342.00        335.56        14.79 o                         
   5   0   5          1.64          1.78         0.62 o                         
   6   0   5         16.03         16.08         1.70 o                         
   7   0   5          2.51          2.90         0.67 o                         
  -8   1   5         55.53         71.44        20.68 o                         
  -7   1   5          0.15          0.50         0.31 o                         
  -6   1   5         19.52         24.41         3.15 o                         
  -5   1   5          0.23          0.23         0.26 o                         
  -4   1   5         35.69         35.64         1.49 o                         
  -3   1   5        449.99        503.23        16.13 o                         
  -2   1   5       1411.14       1753.23        49.96 o                         
  -1   1   5          3.63          1.87         2.12 o                         
   0   1   5        948.93       1226.83        27.12 o                         
   1   1   5        106.87         86.46         4.21 o                         
   2   1   5        195.03        183.97         9.50 o                         
   3   1   5         31.13         37.67         1.66 o                         
   4   1   5          1.15          0.71         0.29 o                         
   5   1   5         59.21         51.76         7.42 o                         
   7   1   5         18.44         15.42         1.16 o                         
  -8   2   5         44.08         56.70        15.33 o                         
  -7   2   5          2.09          2.56         0.56 o                         
  -6   2   5         79.17         68.82         4.19 o                         
  -5   2   5         93.82        100.62        14.38 o                         
  -4   2   5        277.24        300.97         7.58 o                         
  -3   2   5         17.36         12.73         0.98 o                         
  -2   2   5          2.04          1.20         0.42 o                         
  -1   2   5       1337.58       1656.86       297.49 o                         
   0   2   5         14.20         30.02        15.81 o                         
   1   2   5         61.87         64.60        19.58 o                         
   2   2   5          4.23          2.90         0.30 o                         
   3   2   5        152.20        148.29         8.36 o                         
   4   2   5         29.19         28.78         1.35 o                         
   5   2   5          0.12          0.29         0.59 o                         
  -7   3   5          6.50          7.51         1.13 o                         
  -6   3   5        117.16        111.79        11.83 o                         
  -5   3   5        139.04        134.86         4.65 o                         
  -4   3   5          9.76         11.74         0.87 o                         
  -3   3   5        305.75        305.90         7.22 o                         
  -2   3   5         37.60         49.13         4.73 o                         
  -1   3   5        316.39        575.69       103.03 o                         
   0   3   5          5.36          7.27         0.94 o                         
   1   3   5        204.10        232.88        11.56 o                         
   2   3   5          0.84          1.19         0.33 o                         
   3   3   5          0.11          0.14         0.38 o                         
   4   3   5         65.14         64.34         2.70 o                         
   5   3   5         46.90         40.94        10.38 o                         
   6   3   5          4.47          4.83         0.54 o                         
  -7   4   5         17.91         15.42         1.45 o                         
  -6   4   5          2.81          1.86         1.05 o                         
  -5   4   5        102.42         70.50         3.01 o                         
  -4   4   5        639.61        600.68        13.42 o                         
  -3   4   5         14.69         11.60         1.06 o                         
  -2   4   5         79.19         76.71         4.61 o                         
  -1   4   5         74.77         86.60         4.28 o                         
   0   4   5          1.33          1.01         0.32 o                         
   1   4   5        262.52        295.37         7.67 o                         
   2   4   5         42.89         45.70         3.08 o                         
   3   4   5        382.81        414.84        47.23 o                         
   4   4   5         54.30         52.47         3.11 o                         
   5   4   5         23.05         16.93         9.80 o                         
  -7   5   5          5.59          6.60         0.70 o                         
  -6   5   5          0.70          1.06         0.49 o                         
  -5   5   5          0.27         -0.02         0.84 o                         
  -4   5   5         33.88         32.60         0.96 o                         
  -3   5   5         83.53         83.93         2.55 o                         
  -2   5   5          3.67          5.59         0.55 o                         
  -1   5   5        419.67        477.96        22.02 o                         
   0   5   5        172.66        177.26         9.92 o                         
   1   5   5        154.98        143.64         4.76 o                         
   2   5   5          6.08          6.27         1.03 o                         
   3   5   5         26.80         25.92         3.16 o                         
   4   5   5         10.64          8.10         1.48 o                         
  -6   6   5         12.52         13.68         0.88 o                         
  -5   6   5         38.81         37.69         4.65 o                         
  -4   6   5         39.48         40.05         2.20 o                         
  -3   6   5        145.85        140.93         8.07 o                         
  -2   6   5         25.84         28.56         1.06 o                         
  -1   6   5         21.21         20.32         1.50 o                         
   0   6   5         23.17         28.92         6.00 o                         
   2   6   5         34.95         11.89         2.22 o                         
   3   6   5          0.09          0.13         1.06 o                         
  -5   7   5         43.99         53.22         4.37 o                         
  -4   7   5         19.99         20.16         0.98 o                         
  -3   7   5         14.35         15.52         1.28 o                         
  -2   7   5         33.03         31.38         2.91 o                         
  -1   7   5          9.60         11.31         2.65 o                         
   0   7   5         17.27         21.26         3.11 o                         
   1   7   5          6.63          9.26         1.97 o                         
   2   7   5         23.43         32.80         3.74 o                         
  -1   8   5          0.03          0.71         1.19 o                         
  -2  -8   6          9.28          7.01         0.68 o                         
  -1  -8   6         12.31         11.71         1.04 o                         
   0  -8   6         42.28         32.10         1.12 o                         
   1  -8   6          1.53          0.95         0.37 o                         
   2  -8   6          1.35          1.91         0.35 o                         
   3  -8   6         69.59         60.54         1.76 o                         
   4  -8   6          0.40          0.44         0.31 o                         
  -3  -7   6         23.63         20.71         1.42 o                         
  -2  -7   6         58.10         46.56         2.60 o                         
  -1  -7   6          3.74          3.26         0.53 o                         
   0  -7   6          6.98          4.25         0.51 o                         
   1  -7   6          5.29          4.87         0.55 o                         
   2  -7   6         33.88         32.13         1.33 o                         
   3  -7   6        328.58        283.77         7.32 o                         
   4  -7   6         23.85         22.33         1.34 o                         
   5  -7   6        178.78        214.06        55.73 o                         
  -4  -6   6          0.12          0.55         0.25 o                         
  -3  -6   6          1.55          2.06         0.33 o                         
  -2  -6   6         79.36         74.96         5.31 o                         
  -1  -6   6         19.38         18.12         1.31 o                         
   0  -6   6          7.39          5.05         0.49 o                         
   1  -6   6         44.89         40.24         1.42 o                         
   2  -6   6        360.02        344.05        31.36 o                         
   3  -6   6        217.69        285.80        26.69 o                         
   4  -6   6        247.97        251.21        29.33 o                         
   5  -6   6          9.25          7.90         1.25 o                         
   6  -6   6          6.36         10.14         1.97 o                         
  -5  -5   6         30.45         31.90         1.43 o                         
  -4  -5   6          9.23         10.40         0.61 o                         
  -3  -5   6         96.09        106.03         4.70 o                         
  -2  -5   6          2.31          1.94         0.29 o                         
  -1  -5   6          1.76          2.03         0.28 o                         
   0  -5   6        498.51        432.42        17.34 o                         
   1  -5   6         65.04         54.40         2.24 o                         
   2  -5   6          5.57          6.13         0.90 o                         
   3  -5   6         62.27         60.46         8.76 o                         
   4  -5   6        104.78        101.20        14.70 o                         
   5  -5   6        150.27        116.88        15.85 o                         
   6  -5   6          2.24          2.25         0.68 o                         
  -6  -4   6          1.29          0.97         0.19 o                         
  -5  -4   6         16.43         20.99         1.23 o                         
  -4  -4   6          0.06          2.73         1.42 o                         
  -3  -4   6        140.42        183.27         4.64 o                         
  -2  -4   6         81.66        103.45        13.85 o                         
  -1  -4   6         16.88         20.13         1.34 o                         
   0  -4   6         56.54         47.87        13.73 o                         
   1  -4   6        114.28        141.61         6.72 o                         
   2  -4   6        220.70        210.07         6.69 o                         
   3  -4   6         17.64         18.85         1.24 o                         
   4  -4   6         21.35         24.86         1.42 o                         
   5  -4   6         17.18         20.22         1.74 o                         
   6  -4   6         26.77         37.26         3.03 o                         
   7  -4   6          8.45         21.00         2.16 o                         
  -7  -3   6          7.28          7.53         0.39 o                         
  -6  -3   6          3.65          4.58         0.56 o                         
  -5  -3   6         77.28         62.96         4.03 o                         
  -4  -3   6          1.95          3.37         1.03 o                         
  -3  -3   6         49.46         44.33         3.24 o                         
  -2  -3   6          1.05          2.68         0.52 o                         
  -1  -3   6        251.71        240.26         9.04 o                         
   0  -3   6        477.87        520.64        11.02 o                         
   1  -3   6        102.63        132.41        21.78 o                         
   2  -3   6          9.53         12.76         1.11 o                         
   3  -3   6         91.90        113.22         4.41 o                         
   4  -3   6        376.99        412.89        12.06 o                         
   5  -3   6          0.96          0.45         0.40 o                         
   6  -3   6         10.10         11.12         1.69 o                         
   7  -3   6          0.54          1.33         0.78 o                         
  -7  -2   6         33.74         49.38         2.22 o                         
  -6  -2   6          3.50          5.75         1.97 o                         
  -5  -2   6         15.09         16.41         1.02 o                         
  -4  -2   6          5.29          5.09         1.36 o                         
  -3  -2   6        546.55        696.61        22.50 o                         
  -2  -2   6         29.10         29.16         3.44 o                         
  -1  -2   6         22.07         30.13         3.26 o                         
   0  -2   6        189.85        241.04         7.92 o                         
   1  -2   6        184.46        221.81        25.53 o                         
   2  -2   6        316.51        346.31         6.88 o                         
   3  -2   6          0.05          0.07         0.25 o                         
   4  -2   6         25.83         28.25         1.85 o                         
   5  -2   6         13.26         13.83         1.73 o                         
   6  -2   6          2.94          5.79         0.88 o                         
   7  -2   6          0.45          0.26         0.54 o                         
  -7  -1   6          0.39          0.12         0.25 o                         
  -6  -1   6         62.35         54.15         2.22 o                         
  -5  -1   6         47.93         61.49        13.94 o                         
  -4  -1   6         40.22         42.93         3.42 o                         
  -3  -1   6        100.25        113.46         5.47 o                         
  -2  -1   6        188.40        214.26        42.96 o                         
  -1  -1   6        801.17        950.29        71.37 o                         
   0  -1   6         27.83         35.27         2.56 o                         
   1  -1   6         15.34         17.78         1.70 o                         
   2  -1   6         15.70         14.32         0.88 o                         
   3  -1   6        237.42        226.12         8.71 o                         
   4  -1   6         95.86         80.66         9.05 o                         
   5  -1   6         13.10         14.19         1.70 o                         
   7  -1   6          4.05          3.85         0.76 o                         
  -8   0   6          4.50          6.72         0.91 o                         
  -7   0   6          9.34          7.32         0.69 o                         
  -6   0   6          1.61          2.15         0.47 o                         
  -5   0   6          0.10          1.43         3.47 o                         
  -4   0   6        413.47        389.95        50.74 o                         
  -3   0   6        495.11        511.53        11.44 o                         
  -2   0   6         71.75         82.21        14.60 o                         
  -1   0   6         14.39         27.77         2.17 o                         
   0   0   6          7.40         16.56         4.32 o                         
   1   0   6       1450.26       1539.55        46.26 o                         
   2   0   6        142.11        140.25         4.10 o                         
   3   0   6         17.38         16.40         1.32 o                         
   4   0   6        258.63        284.52         8.91 o                         
   5   0   6         41.03         36.93         1.75 o                         
   7   0   6          4.99          4.39         0.67 o                         
  -8   1   6         17.11         25.81         1.46 o                         
  -7   1   6         65.12         78.60        13.09 o                         
  -6   1   6         84.67         91.30        10.66 o                         
  -5   1   6          0.15          0.01         0.40 o                         
  -4   1   6          1.75          1.44         0.59 o                         
  -3   1   6        140.76        122.63         3.39 o                         
  -2   1   6         67.03         54.03         2.18 o                         
  -1   1   6         82.57         78.05         2.42 o                         
   0   1   6         58.17         75.97         4.85 o                         
   1   1   6        100.98         77.96         2.56 o                         
   2   1   6         68.82         77.67         2.36 o                         
   3   1   6         46.91         55.42         2.23 o                         
   4   1   6          0.06          0.68         0.35 o                         
   5   1   6          2.15          3.83         0.79 o                         
   6   1   6          0.21          0.72         0.44 o                         
  -7   2   6          6.11          9.69         1.84 o                         
  -6   2   6          0.81          0.46         0.82 o                         
  -5   2   6        481.45        446.15        16.57 o                         
  -4   2   6         29.52         27.11         1.42 o                         
  -3   2   6         13.75         13.88         1.06 o                         
  -2   2   6        102.82        106.11         3.84 o                         
  -1   2   6        111.07        104.61         6.38 o                         
   0   2   6        219.92        199.74        15.20 o                         
   1   2   6         10.53         14.35         2.57 o                         
   2   2   6        141.13        164.16         5.55 o                         
   3   2   6        181.71        205.28         4.35 o                         
   4   2   6         11.54         11.92         1.17 o                         
   5   2   6          6.75          6.40         1.44 o                         
   6   2   6          0.01          0.19         0.60 o                         
  -7   3   6         50.28         39.73         3.43 o                         
  -6   3   6         31.99         22.90         2.34 o                         
  -5   3   6         78.16         79.98         2.46 o                         
  -4   3   6        560.93        543.28        20.73 o                         
  -3   3   6        116.04        119.92         4.82 o                         
  -2   3   6        252.62        251.33         9.15 o                         
  -1   3   6          4.80          5.82         0.90 o                         
   0   3   6         26.58         32.54         2.65 o                         
   1   3   6         78.88         74.08         5.27 o                         
   2   3   6        162.83        173.95         4.11 o                         
   3   3   6        354.89        415.27        33.55 o                         
   4   3   6          0.01          0.16         0.36 o                         
   5   3   6        106.17        118.30        12.15 o                         
  -7   4   6          0.03          0.13         0.32 o                         
  -6   4   6         11.02         13.56         3.06 o                         
  -5   4   6        265.65        250.13         7.85 o                         
  -4   4   6        159.53        146.71         4.53 o                         
  -3   4   6         42.01         37.78         2.93 o                         
  -2   4   6         59.90         68.14         1.83 o                         
  -1   4   6          0.57          0.49         0.17 o                         
   0   4   6         73.49         70.28         1.95 o                         
   1   4   6        205.19        221.61         5.48 o                         
   2   4   6        101.30        123.49         4.31 o                         
   3   4   6        114.54        119.05         4.66 o                         
   4   4   6         46.34         47.78         3.90 o                         
   5   4   6          5.76          3.84         2.52 o                         
  -7   5   6         73.79         96.13         3.36 o                         
  -6   5   6          4.06          5.31         1.67 o                         
  -5   5   6          0.04          0.32         0.32 o                         
  -4   5   6          3.44          3.65         0.38 o                         
  -3   5   6        174.40        164.30         3.57 o                         
  -2   5   6          2.47          1.79         0.26 o                         
  -1   5   6         41.12         37.09         2.95 o                         
   0   5   6         96.68         84.56        11.38 o                         
   1   5   6         84.64         62.96        23.19 o                         
   3   5   6          1.00          1.08         1.33 o                         
   4   5   6         34.27         23.27         1.92 o                         
  -6   6   6         23.91         23.61         3.08 o                         
  -5   6   6         16.27         16.85         0.98 o                         
  -4   6   6          5.65          5.72         0.85 o                         
  -3   6   6         11.23         13.87         0.81 o                         
  -2   6   6         44.45         47.66         7.53 o                         
  -1   6   6          3.22          2.46         1.51 o                         
   0   6   6          0.05          0.37         1.06 o                         
   1   6   6          6.49          8.23         2.89 o                         
   2   6   6         14.99         21.28         1.99 o                         
  -5   7   6          3.90          5.70         0.68 o                         
  -4   7   6         41.27         43.04         4.10 o                         
  -2   7   6          5.71          5.12         1.33 o                         
  -1   7   6          0.77          1.49         1.43 o                         
   0   7   6         28.35         38.19         3.43 o                         
   1   7   6          2.71          4.23         1.29 o                         
  -1  -8   7          4.78          4.96         0.53 o                         
   0  -8   7         64.90         45.58         2.26 o                         
   1  -8   7         21.99         20.28         1.19 o                         
   2  -8   7         36.74         36.32         1.74 o                         
   3  -8   7         27.27         26.01         2.08 o                         
  -3  -7   7         31.11         53.33         2.47 o                         
  -2  -7   7         20.69         24.64         5.31 o                         
  -1  -7   7          6.31          7.57         0.68 o                         
   0  -7   7          1.15          1.24         0.42 o                         
   1  -7   7          6.14          5.10         0.66 o                         
   2  -7   7          5.11          3.45         0.91 o                         
   3  -7   7         27.86         23.93         2.04 o                         
   4  -7   7         19.50         16.20         1.62 o                         
  -4  -6   7          0.00          0.11         0.24 o                         
  -3  -6   7          1.04          2.53         0.42 o                         
  -2  -6   7          3.52          3.38         0.50 o                         
  -1  -6   7        191.96        191.02         7.56 o                         
   0  -6   7          9.93          7.96         0.86 o                         
   1  -6   7         18.15         15.96         0.92 o                         
   2  -6   7         22.12         19.80         1.91 o                         
   3  -6   7          2.00          1.89         0.73 o                         
   4  -6   7         40.93         43.95        11.90 o                         
   5  -6   7          0.91          0.97         0.57 o                         
  -5  -5   7          0.01          0.16         0.18 o                         
  -4  -5   7          2.76          2.75         0.77 o                         
  -3  -5   7        202.79        235.71         9.20 o                         
  -2  -5   7          1.63          3.30         0.69 o                         
  -1  -5   7         27.00         29.35         1.61 o                         
   0  -5   7         38.60         28.43         3.53 o                         
   1  -5   7        314.65        225.53        28.73 o                         
   2  -5   7        118.09        130.23         4.76 o                         
   3  -5   7          0.39          1.01         0.40 o                         
   4  -5   7         87.40         64.95         4.10 o                         
   5  -5   7         10.31          6.82         1.27 o                         
   6  -5   7         15.97         30.65         2.77 o                         
  -6  -4   7         35.80         43.84         8.80 o                         
  -5  -4   7         18.99         21.08         1.18 o                         
  -4  -4   7          0.02         -0.04         0.26 o                         
  -3  -4   7         36.78         39.29         1.63 o                         
  -2  -4   7          0.14          0.95         0.63 o                         
  -1  -4   7        422.73        378.93        16.61 o                         
   0  -4   7         46.19         54.62         2.67 o                         
   1  -4   7        112.24        125.06         6.78 o                         
   2  -4   7        142.81        169.20         4.96 o                         
   3  -4   7          7.73          7.29         0.80 o                         
   4  -4   7         17.96         21.91         1.36 o                         
   5  -4   7          4.49          4.06         1.17 o                         
   6  -4   7         69.36        126.41         6.22 o                         
  -6  -3   7          0.49          0.51         0.23 o                         
  -5  -3   7         13.65         11.21         1.08 o                         
  -4  -3   7        136.53        162.74         5.74 o                         
  -3  -3   7         32.63         42.34         1.73 o                         
  -2  -3   7         11.73         10.45         1.10 o                         
  -1  -3   7         38.54         39.84         2.94 o                         
   0  -3   7         10.40         10.58         5.07 o                         
   1  -3   7        479.08        368.88        11.97 o                         
   2  -3   7         16.05         20.89         1.46 o                         
   3  -3   7        146.07        149.16         5.68 o                         
   4  -3   7         33.41         43.96         4.26 o                         
   5  -3   7         51.33         73.44         4.35 o                         
   6  -3   7         28.69         41.71         3.07 o                         
  -7  -2   7          0.20          0.16         0.19 o                         
  -6  -2   7         54.19         50.78         5.92 o                         
  -5  -2   7         22.41         26.20         4.48 o                         
  -4  -2   7        141.27        165.79         6.53 o                         
  -3  -2   7         22.55         23.99         2.48 o                         
  -2  -2   7        584.89        555.25        34.20 o                         
  -1  -2   7         97.88         99.02         5.26 o                         
   0  -2   7         99.27        118.17         7.51 o                         
   1  -2   7        165.75        224.04        19.43 o                         
   2  -2   7         54.97         56.75         1.95 o                         
   3  -2   7         39.88         42.88         2.06 o                         
   4  -2   7         30.38         30.27         1.75 o                         
   5  -2   7        153.28        174.90         6.29 o                         
   6  -2   7          7.32         11.44         1.50 o                         
  -7  -1   7          0.24         -0.04         0.40 o                         
  -6  -1   7         12.77         13.25         1.05 o                         
  -5  -1   7          0.08          0.41         0.43 o                         
  -4  -1   7         65.20         72.33         2.80 o                         
  -3  -1   7         54.80         62.84         4.71 o                         
  -2  -1   7        427.56        533.50        12.47 o                         
  -1  -1   7        178.32        216.71        17.62 o                         
   0  -1   7        148.76        205.01         7.37 o                         
   1  -1   7         21.37         19.87         1.21 o                         
   2  -1   7         11.22         12.47         0.82 o                         
   3  -1   7         92.79         88.74         2.68 o                         
   4  -1   7         79.34         75.90         4.45 o                         
   5  -1   7         41.81         53.93         2.32 o                         
   6  -1   7         58.48         54.73         5.21 o                         
  -7   0   7          7.92          8.69         2.04 o                         
  -6   0   7         32.09         43.16         2.39 o                         
  -5   0   7          1.75          1.41         0.37 o                         
  -4   0   7        304.59        324.46         9.77 o                         
  -3   0   7        128.69        130.06         3.25 o                         
  -2   0   7        946.96        840.28        20.83 o                         
  -1   0   7          0.45          0.80         0.68 o                         
   0   0   7         41.15         46.68         6.25 o                         
   1   0   7        332.02        279.34        19.84 o                         
   2   0   7        109.87        104.11         4.23 o                         
   3   0   7         21.23         24.60         1.03 o                         
   4   0   7          2.76          2.65         0.37 o                         
   5   0   7        101.76        100.81         4.96 o                         
   6   0   7          4.09          4.51         0.65 o                         
  -7   1   7          1.63          1.31         0.48 o                         
  -6   1   7        589.15        615.27        32.58 o                         
  -5   1   7         67.27         68.35         2.58 o                         
  -4   1   7        521.42        548.02        48.31 o                         
  -3   1   7         39.63         39.63         1.98 o                         
  -2   1   7        147.74        147.79         3.67 o                         
  -1   1   7         31.86         30.45         1.66 o                         
   0   1   7        221.42        158.02         7.38 o                         
   1   1   7         28.01         28.88         3.56 o                         
   2   1   7        107.88        123.73         3.18 o                         
   3   1   7        165.65        167.20         5.99 o                         
   4   1   7          0.12         -0.03         0.24 o                         
   5   1   7         21.85         23.37         1.39 o                         
   6   1   7          0.28          0.17         0.27 o                         
  -7   2   7         83.52        100.52        14.15 o                         
  -6   2   7        179.12        194.59        14.60 o                         
  -5   2   7        329.94        345.56        12.87 o                         
  -4   2   7         50.15         51.47         3.92 o                         
  -3   2   7         50.76         41.94         1.91 o                         
  -2   2   7         56.20         54.70         3.11 o                         
  -1   2   7         52.09         71.66        23.29 o                         
   0   2   7         55.26         67.19        29.89 o                         
   1   2   7        147.13        170.57        27.90 o                         
   2   2   7        350.94        347.30        23.28 o                         
   3   2   7          3.65          3.81         0.38 o                         
   4   2   7          0.33          0.55         0.40 o                         
   5   2   7          0.90          1.19         0.36 o                         
  -7   3   7          4.07          4.96         1.40 o                         
  -6   3   7          4.37          5.17         1.81 o                         
  -5   3   7         60.26         63.76         2.84 o                         
  -4   3   7        128.41        119.69        10.79 o                         
  -3   3   7        101.07         94.09         7.68 o                         
  -2   3   7        106.74        116.50         5.97 o                         
  -1   3   7        170.03        177.24        21.63 o                         
   0   3   7          8.33         10.64         0.61 o                         
   1   3   7          3.40          3.21         0.40 o                         
   2   3   7          9.13         10.07         0.69 o                         
   3   3   7         72.54         76.93         2.96 o                         
   4   3   7          2.77          2.57         1.04 o                         
   5   3   7         45.02         38.03         9.89 o                         
  -7   4   7         16.95         20.71         1.40 o                         
  -6   4   7          0.77          0.42         0.36 o                         
  -5   4   7        195.34        189.65         4.63 o                         
  -4   4   7          0.01          1.08         0.41 o                         
  -3   4   7         28.28         23.41         1.09 o                         
  -2   4   7         42.37         48.23         1.21 o                         
  -1   4   7         12.52         16.34         0.92 o                         
   0   4   7         16.10         18.88         0.80 o                         
   1   4   7         57.38         59.67         3.65 o                         
   2   4   7          1.91          2.48         1.69 o                         
   3   4   7         48.90         34.78        13.28 o                         
   4   4   7          2.87          2.20         0.81 o                         
  -6   5   7        158.16        162.61         4.00 o                         
  -5   5   7         31.91         29.94         1.16 o                         
  -4   5   7         82.10         77.76         3.31 o                         
  -3   5   7         49.43         53.91         2.31 o                         
  -2   5   7          6.33          6.21         2.01 o                         
  -1   5   7          0.24          0.33         0.26 o                         
   0   5   7          3.80          2.47         2.95 o                         
   1   5   7         31.04         16.27        13.72 o                         
   2   5   7         24.16         25.91         3.68 o                         
   3   5   7          4.61          3.40         1.54 o                         
  -5   6   7         40.83         45.75         1.75 o                         
  -4   6   7          0.14          1.18         0.29 o                         
  -3   6   7          9.96         15.35         0.79 o                         
  -2   6   7          1.23          0.34         1.01 o                         
  -1   6   7         54.19         55.75         6.49 o                         
   0   6   7         16.29         16.37         1.67 o                         
   1   6   7          0.20          0.61         0.60 o                         
   2   6   7         27.35         38.22         5.44 o                         
  -3   7   7          4.77          5.32         1.93 o                         
  -2   7   7         10.18          6.71         1.91 o                         
  -1   7   7          1.76          2.02         0.76 o                         
   1  -8   8         74.68         63.44         2.79 o                         
  -2  -7   8          0.02          0.15         0.23 o                         
  -1  -7   8         96.12         85.03         3.65 o                         
   0  -7   8          7.81          6.90         0.96 o                         
   1  -7   8         15.93         12.82         1.33 o                         
   2  -7   8         41.54         43.49         2.60 o                         
   3  -7   8         28.76         28.82         2.06 o                         
   4  -7   8          8.00         10.30         1.22 o                         
  -4  -6   8         32.11         51.02         2.41 o                         
  -3  -6   8         37.62         43.56        10.81 o                         
  -2  -6   8          0.27          0.14         0.32 o                         
  -1  -6   8         12.16         14.23         1.52 o                         
   0  -6   8         34.91         33.81         2.46 o                         
   1  -6   8         65.10         61.69         2.75 o                         
   2  -6   8          0.08         -0.07         0.46 o                         
  -5  -5   8          4.55          5.32         0.44 o                         
  -4  -5   8          2.61          2.81         0.41 o                         
  -3  -5   8         15.65         20.23         1.12 o                         
  -2  -5   8         40.03         37.87         2.43 o                         
  -1  -5   8         75.86         82.13         2.98 o                         
   0  -5   8          7.66          7.39         0.75 o                         
   1  -5   8         69.31         59.98         2.40 o                         
   2  -5   8         11.94          8.84         0.96 o                         
   3  -5   8         55.37         56.79         3.77 o                         
   4  -5   8          5.77          5.83         1.20 o                         
   5  -5   8         16.50         14.34         3.45 o                         
  -5  -4   8          0.14          0.29         0.19 o                         
  -4  -4   8        119.79        122.94         5.53 o                         
  -3  -4   8          0.16          0.07         0.43 o                         
  -2  -4   8         46.55         51.06         2.24 o                         
  -1  -4   8        255.06        194.20         5.77 o                         
   0  -4   8          8.15          6.88         0.95 o                         
   1  -4   8         33.37         34.37         2.61 o                         
   2  -4   8          0.36          0.23         0.35 o                         
   3  -4   8         97.55        114.22         3.72 o                         
   4  -4   8         47.58         53.23         5.82 o                         
   5  -4   8          0.03          0.15         0.47 o                         
  -6  -3   8          9.95         17.04         1.03 o                         
  -5  -3   8         20.11         24.08         1.68 o                         
  -4  -3   8         29.11         33.68         1.27 o                         
  -3  -3   8        185.02        207.25        11.66 o                         
  -2  -3   8        145.32        149.63         3.94 o                         
  -1  -3   8          7.39          8.58         0.81 o                         
   0  -3   8        164.21        137.66        23.70 o                         
   1  -3   8        159.07        147.52        36.31 o                         
   2  -3   8         48.24         63.30         2.39 o                         
   3  -3   8         77.45         81.03         3.28 o                         
   4  -3   8         16.34         17.24         2.34 o                         
   5  -3   8         17.41         30.30         1.83 o                         
   6  -3   8          2.76          3.00         0.89 o                         
  -6  -2   8         17.24         19.02         2.00 o                         
  -5  -2   8          4.59          6.32         0.82 o                         
  -4  -2   8        144.13        165.60        10.84 o                         
  -3  -2   8         17.98         15.57         2.05 o                         
  -2  -2   8         90.19         86.65         3.63 o                         
  -1  -2   8         51.87         45.68         2.68 o                         
   0  -2   8         63.56         56.01        10.67 o                         
   1  -2   8         33.90         41.23         3.93 o                         
   2  -2   8        229.99        272.16         8.56 o                         
   3  -2   8        252.52        290.95         9.03 o                         
   4  -2   8         23.62         18.77         1.73 o                         
   5  -2   8         17.06         16.66         2.25 o                         
   6  -2   8          0.86          1.56         0.64 o                         
  -7  -1   8          5.23          5.39         0.39 o                         
  -6  -1   8         21.21         26.47         2.25 o                         
  -5  -1   8         32.69         29.75         1.52 o                         
  -4  -1   8         61.46         68.03         2.71 o                         
  -3  -1   8         12.48         11.67         0.95 o                         
  -2  -1   8         99.95         94.65        12.80 o                         
  -1  -1   8         89.96        102.11         4.02 o                         
   0  -1   8        588.83        570.99        52.13 o                         
   1  -1   8          0.15         -0.01         0.36 o                         
   2  -1   8         36.45         36.95         1.27 o                         
   3  -1   8         32.85         43.10         1.40 o                         
   4  -1   8          2.28          1.99         0.52 o                         
   5  -1   8          9.81         13.81         1.04 o                         
   6  -1   8          1.84          3.45         0.65 o                         
  -7   0   8          0.17          0.31         0.31 o                         
  -6   0   8        210.47        247.43         9.68 o                         
  -5   0   8         85.01         98.33         4.35 o                         
  -4   0   8        161.40        175.90         4.94 o                         
  -3   0   8        122.69        112.31         3.78 o                         
  -2   0   8        924.93        884.89        18.71 o                         
  -1   0   8        170.66        157.83         5.65 o                         
   0   0   8          7.01          7.91         0.78 o                         
   1   0   8        419.05        361.62        10.29 o                         
   2   0   8         91.34         91.28         5.70 o                         
   3   0   8          0.31          0.42         0.21 o                         
   4   0   8         20.79         21.61         1.74 o                         
   5   0   8          2.26          2.50         0.42 o                         
   6   0   8          1.88          2.41         0.48 o                         
  -7   1   8        115.49        128.92        20.08 o                         
  -6   1   8         15.11         15.71         1.02 o                         
  -5   1   8        499.94        515.57        18.71 o                         
  -4   1   8        102.95        109.60        14.79 o                         
  -3   1   8        136.85        139.79         3.70 o                         
  -2   1   8         19.91         19.01         1.10 o                         
  -1   1   8         95.35         75.24        18.06 o                         
   0   1   8         16.62         10.28         1.25 o                         
   1   1   8          7.87          6.70         0.60 o                         
   2   1   8        586.75        584.81        57.74 o                         
   3   1   8         19.69         18.56         1.15 o                         
   4   1   8         27.88         25.28         2.11 o                         
   5   1   8          4.48          3.10         1.02 o                         
  -7   2   8         41.74         41.43         2.94 o                         
  -6   2   8          3.27          3.58         0.74 o                         
  -5   2   8         47.05         70.42        19.74 o                         
  -4   2   8          5.47          4.55         0.52 o                         
  -3   2   8         67.04         58.26         8.39 o                         
  -2   2   8         19.53         17.62         1.44 o                         
  -1   2   8          4.41          2.56         1.88 o                         
   0   2   8         80.13         53.66         9.70 o                         
   1   2   8        333.16        320.44         9.13 o                         
   2   2   8          4.68          6.32         1.03 o                         
   3   2   8         83.91         79.01         6.78 o                         
   4   2   8          8.46         10.84         3.78 o                         
   5   2   8          1.26          1.24         0.62 o                         
  -7   3   8         18.94         18.89         1.62 o                         
  -6   3   8          2.07          2.00         0.42 o                         
  -5   3   8          2.20          2.95         0.37 o                         
  -4   3   8          1.80          1.42         0.36 o                         
  -3   3   8         19.94         18.90         1.88 o                         
  -2   3   8          6.21          6.50         1.49 o                         
  -1   3   8        382.91        207.86        24.03 o                         
   0   3   8          5.04          5.93         0.45 o                         
   1   3   8          8.87          7.39         2.02 o                         
   2   3   8         36.65         41.98         5.91 o                         
   3   3   8         30.42         27.90         2.32 o                         
   4   3   8          7.69          5.50         3.03 o                         
  -6   4   8        103.35        102.17         5.22 o                         
  -5   4   8          0.58          0.35         0.21 o                         
  -4   4   8         64.08         55.33         1.99 o                         
  -3   4   8        193.21        185.53         4.25 o                         
  -2   4   8         90.56         74.21         7.26 o                         
  -1   4   8          1.16          4.00         0.38 o                         
   0   4   8         80.35         74.51         8.09 o                         
   1   4   8          1.17          0.90         0.54 o                         
   2   4   8          0.13          0.51         1.08 o                         
   3   4   8          0.31          0.70         0.80 o                         
  -5   5   8          8.50          8.95         0.58 o                         
  -4   5   8          5.50          4.15         0.99 o                         
  -3   5   8          0.16          0.78         0.33 o                         
  -2   5   8          3.11          3.72         2.66 o                         
  -1   5   8         45.49         36.54         4.68 o                         
   0   5   8         13.48          6.82         2.61 o                         
   1   5   8          5.53          6.84         2.06 o                         
   2   5   8          1.56          0.70         0.96 o                         
  -4   6   8         82.13         85.32         4.91 o                         
  -3   6   8          3.34          4.12         1.01 o                         
  -2   6   8          0.64          0.46         1.57 o                         
  -1   6   8         42.18         34.82         2.94 o                         
   0   6   8          1.15          0.63         0.76 o                         
  -1  -7   9         34.79         45.04         2.28 o                         
   0  -7   9         32.50         25.68         1.70 o                         
   1  -7   9          2.79          4.20         0.76 o                         
   2  -7   9          0.00          1.35         0.57 o                         
   3  -7   9         77.26         90.63         3.98 o                         
  -3  -6   9          3.64          5.50         0.57 o                         
  -2  -6   9         24.25         28.11         1.36 o                         
  -1  -6   9          3.10          3.98         0.56 o                         
   0  -6   9         70.59         63.65         3.42 o                         
   1  -6   9         54.66         44.25        11.45 o                         
   2  -6   9          1.54          0.73         0.33 o                         
   3  -6   9          8.09          8.23         1.20 o                         
   4  -6   9         11.45         16.23         1.87 o                         
  -4  -5   9          0.16          0.42         0.30 o                         
  -3  -5   9         32.81         33.47         2.11 o                         
  -2  -5   9         75.12         96.96         6.26 o                         
  -1  -5   9          0.36          2.00         0.90 o                         
   0  -5   9         23.87         20.03         1.73 o                         
   1  -5   9         33.94         29.60         1.95 o                         
   2  -5   9         70.87         76.14         8.04 o                         
   3  -5   9         25.43         31.37         2.65 o                         
   4  -5   9          0.07          0.33         0.46 o                         
   5  -5   9          0.04          0.40         0.40 o                         
  -5  -4   9        101.68         89.83        10.95 o                         
  -4  -4   9          9.16         12.21         1.46 o                         
  -3  -4   9         55.00         58.89         2.41 o                         
  -2  -4   9          0.99          1.00         0.51 o                         
  -1  -4   9          3.09          1.98         0.54 o                         
   0  -4   9        113.54        100.28         7.30 o                         
   1  -4   9         97.03         89.71         7.43 o                         
   2  -4   9         31.62         30.78         2.15 o                         
   3  -4   9         50.16         57.39         3.35 o                         
   4  -4   9        105.47        130.96         4.37 o                         
   5  -4   9          6.10         10.60         1.05 o                         
  -5  -3   9         10.81         14.71         2.08 o                         
  -4  -3   9         28.90         30.65         3.60 o                         
  -3  -3   9         48.39         59.94         2.95 o                         
  -2  -3   9        171.99        170.79         5.68 o                         
  -1  -3   9          2.27          1.56         0.51 o                         
   0  -3   9          2.30          1.57         0.65 o                         
   1  -3   9          1.46          2.27         0.48 o                         
   2  -3   9         39.24         49.22         3.53 o                         
   3  -3   9         23.05         21.41         2.06 o                         
   4  -3   9         19.62         20.88         2.08 o                         
   5  -3   9         34.90         42.38         2.03 o                         
  -6  -2   9         10.85          9.19         1.21 o                         
  -5  -2   9         45.96         60.01         2.83 o                         
  -4  -2   9          6.53          7.33         0.91 o                         
  -3  -2   9          9.03         10.04         1.53 o                         
  -2  -2   9          4.62          2.96         0.73 o                         
  -1  -2   9          9.31          7.38         1.25 o                         
   0  -2   9        224.83        209.64        15.44 o                         
   1  -2   9          0.50          0.50         0.87 o                         
   2  -2   9        173.20        168.01        11.13 o                         
   3  -2   9          5.23          7.00         1.32 o                         
   4  -2   9        211.57        224.29        62.73 o                         
   5  -2   9          3.22          5.68         1.01 o                         
  -6  -1   9          0.00          0.76         0.78 o                         
  -5  -1   9         18.35         23.88         1.50 o                         
  -4  -1   9         52.18         57.84         2.53 o                         
  -3  -1   9         18.59         16.84         2.66 o                         
  -2  -1   9          0.28          0.70         0.61 o                         
  -1  -1   9          0.29          0.91         0.44 o                         
   0  -1   9        947.96        916.80        16.62 o                         
   1  -1   9         11.45         14.63         1.23 o                         
   2  -1   9        569.46        607.58        16.18 o                         
   3  -1   9          0.11          0.45         0.25 o                         
   4  -1   9         19.99         23.65         1.36 o                         
   5  -1   9          1.82          2.43         1.18 o                         
  -6   0   9          9.14         12.01         0.79 o                         
  -5   0   9         11.33         16.27         0.97 o                         
  -4   0   9         53.53         59.56         2.58 o                         
  -3   0   9        279.10        295.10         7.33 o                         
  -2   0   9        114.14        117.81         3.64 o                         
  -1   0   9        206.16        176.35        11.39 o                         
   0   0   9        625.46        544.04        84.68 o                         
   1   0   9        428.54        384.76         9.14 o                         
   2   0   9          4.99          4.50         0.57 o                         
   3   0   9          3.92          3.68         0.48 o                         
   4   0   9          0.17          0.34         0.51 o                         
   5   0   9          0.04         -0.06         1.70 o                         
  -6   1   9         42.93         57.97         2.16 o                         
  -5   1   9         16.85         21.27         1.26 o                         
  -4   1   9          0.95          1.75         0.32 o                         
  -3   1   9        131.08        142.60         6.86 o                         
  -2   1   9         36.74         29.50         2.00 o                         
  -1   1   9         48.36         42.49         2.45 o                         
   0   1   9         19.91         19.82         1.64 o                         
   1   1   9         29.23         22.44         2.06 o                         
   2   1   9        114.40        109.53         5.94 o                         
   3   1   9         10.77         10.46         0.95 o                         
   4   1   9         35.56         38.02         3.66 o                         
  -6   2   9         54.56         47.02        14.69 o                         
  -5   2   9          3.01          8.52         2.26 o                         
  -4   2   9         38.33         36.40         2.99 o                         
  -3   2   9         16.37         19.96         4.47 o                         
  -2   2   9          0.14          0.24         0.31 o                         
  -1   2   9          2.72          2.27         0.45 o                         
   0   2   9          7.05          4.28         1.77 o                         
   1   2   9        137.36        135.39         9.94 o                         
   2   2   9          7.42          7.24         1.70 o                         
   4   2   9          7.41          6.10         1.77 o                         
  -6   3   9          0.52          0.24         0.53 o                         
  -5   3   9         15.14         18.91         1.04 o                         
  -4   3   9          9.16         11.59         2.21 o                         
  -3   3   9         18.48         20.90         3.33 o                         
  -2   3   9        144.29        122.71         4.66 o                         
  -1   3   9         32.52         36.52         1.53 o                         
   0   3   9        155.71        142.97         9.91 o                         
   1   3   9         83.83         91.22         6.25 o                         
   2   3   9         53.95         50.66         7.43 o                         
   3   3   9         14.29         11.87         1.93 o                         
  -5   4   9          0.08          0.54         0.25 o                         
  -4   4   9         84.61         69.65        22.45 o                         
  -3   4   9          4.49          5.94         0.63 o                         
  -2   4   9         39.93         31.12         1.49 o                         
  -1   4   9          0.64          1.25         0.25 o                         
   0   4   9          6.69          7.17         0.70 o                         
   1   4   9         36.36         20.63         2.01 o                         
   2   4   9          0.16          0.04         0.73 o                         
  -2   5   9         10.56         10.91         2.98 o                         
  -1   5   9          4.15          3.38         2.05 o                         
   0   5   9          3.73          1.59         1.01 o                         
   1   5   9         11.90         13.35         1.47 o                         
  -2  -6  10         61.59         62.78         3.17 o                         
  -1  -6  10          4.29          4.09         0.85 o                         
   0  -6  10          9.78          7.60         1.58 o                         
   1  -6  10          2.76          4.88         0.89 o                         
   2  -6  10         56.84         62.13         3.19 o                         
   3  -6  10          8.27          9.05         1.10 o                         
  -3  -5  10          0.59          0.11         0.35 o                         
  -2  -5  10         18.68         23.42         1.34 o                         
  -1  -5  10         93.02         73.25         6.44 o                         
   0  -5  10         55.92         53.65         1.93 o                         
   1  -5  10         31.97         32.13         1.55 o                         
   2  -5  10          1.08          1.61         0.46 o                         
   3  -5  10         96.39        100.47         3.34 o                         
   4  -5  10          9.86         12.26         0.91 o                         
  -4  -4  10          0.00          0.49         0.55 o                         
  -3  -4  10         94.36        108.68         3.45 o                         
  -2  -4  10          8.22         12.53         1.18 o                         
  -1  -4  10          0.04          0.34         0.29 o                         
   0  -4  10         74.58         56.55         5.90 o                         
   1  -4  10          1.18          0.67         0.41 o                         
   2  -4  10        135.12        133.68        23.27 o                         
   3  -4  10         18.63         18.91         1.79 o                         
   4  -4  10          0.40          1.63         0.80 o                         
  -5  -3  10         58.91         72.51         8.92 o                         
  -4  -3  10          0.18          0.16         0.44 o                         
  -3  -3  10         17.53         20.35         1.49 o                         
  -2  -3  10          1.01          0.63         0.61 o                         
  -1  -3  10          1.64          1.65         0.51 o                         
   0  -3  10          8.42          6.30         0.88 o                         
   1  -3  10         23.32         22.64         2.27 o                         
   2  -3  10         31.93         38.32         2.56 o                         
   3  -3  10         15.89         15.94         2.13 o                         
   4  -3  10          7.89          7.33         1.47 o                         
  -5  -2  10         11.03         12.18         1.32 o                         
  -4  -2  10          7.49          6.58         0.86 o                         
  -3  -2  10         57.33         66.97         6.09 o                         
  -2  -2  10         13.74         15.46         1.14 o                         
  -1  -2  10        104.46         96.41         4.39 o                         
   0  -2  10        403.00        373.53        13.83 o                         
   1  -2  10          8.62          7.79         1.73 o                         
   2  -2  10         63.00         56.86         3.04 o                         
   3  -2  10          0.31          0.69         1.34 o                         
   4  -2  10        161.29         87.59         5.55 o                         
  -5  -1  10          2.30          5.29         1.34 o                         
  -4  -1  10          3.02          2.31         0.93 o                         
  -3  -1  10         29.25         32.02         1.66 o                         
  -2  -1  10        126.99        128.75        12.86 o                         
  -1  -1  10         87.12         85.77         2.85 o                         
   0  -1  10         12.82         11.18         0.79 o                         
   1  -1  10        664.70        550.97        13.50 o                         
   2  -1  10         75.45         77.52         2.63 o                         
   3  -1  10         17.63         13.08         1.80 o                         
   4  -1  10         25.13         25.14         8.21 o                         
  -6   0  10         37.67         33.53         2.48 o                         
  -5   0  10          1.67          2.72         0.96 o                         
  -4   0  10         90.57        108.11         5.24 o                         
  -3   0  10         12.96         12.98         1.08 o                         
  -2   0  10         28.86         31.08         1.57 o                         
  -1   0  10        172.76        158.46        22.84 o                         
   0   0  10          1.15          0.76         0.61 o                         
   1   0  10         18.13         21.27         1.53 o                         
   2   0  10          2.76          3.73         0.48 o                         
   3   0  10          9.28          9.24         0.66 o                         
   4   0  10          4.02          6.65         2.11 o                         
  -6   1  10          8.25          9.65         1.37 o                         
  -5   1  10          4.84          8.09         1.12 o                         
  -4   1  10         11.94         10.19         1.62 o                         
  -3   1  10         34.53         35.67         2.70 o                         
  -2   1  10         70.58         58.02         3.23 o                         
  -1   1  10         13.36          8.16         0.85 o                         
   0   1  10         10.81          8.02         0.90 o                         
   1   1  10         18.77         18.16         8.73 o                         
   2   1  10          0.16          0.42         0.35 o                         
   4   1  10          0.58          0.05         1.38 o                         
  -5   2  10          0.07          0.24         0.35 o                         
  -4   2  10         48.47         90.16        36.27 o                         
  -3   2  10         52.68         45.29         3.75 o                         
  -2   2  10         45.01         69.25        24.24 o                         
  -1   2  10         60.86         58.04         9.04 o                         
   0   2  10         32.39         37.49        12.23 o                         
   1   2  10          8.12          8.88         4.20 o                         
   2   2  10          9.64          6.24         3.06 o                         
  -5   3  10          1.68          1.65         0.33 o                         
  -4   3  10          5.39          7.02         0.71 o                         
  -3   3  10          1.28          1.49         0.49 o                         
  -2   3  10          7.68          6.61         0.91 o                         
  -1   3  10         67.34         64.54         8.17 o                         
   0   3  10         48.63         43.19         2.06 o                         
   1   3  10          1.20          0.39         1.90 o                         
   2   3  10         12.97         16.42         2.34 o                         
  -4   4  10         11.85         12.75         0.79 o                         
  -3   4  10          6.43          5.50         0.54 o                         
  -2   4  10         48.46         25.16         2.27 o                         
  -1   4  10          0.09          0.44         0.50 o                         
  -2   5  10         44.60         34.77         3.68 o                         
  -2  -5  11          0.21          0.74         0.27 o                         
  -1  -5  11         65.94         52.94         4.56 o                         
   0  -5  11          8.66         12.39         1.20 o                         
   1  -5  11         22.32         24.57         1.19 o                         
   2  -5  11         23.60         21.08         2.67 o                         
  -3  -4  11         93.32         99.13         9.61 o                         
  -2  -4  11          4.51          4.07         0.88 o                         
  -1  -4  11        158.54        156.74         4.66 o                         
   0  -4  11         24.65         28.15         2.50 o                         
   1  -4  11         44.13         49.91         2.70 o                         
   2  -4  11          2.31          4.29         0.88 o                         
   3  -4  11          5.09          6.22         0.93 o                         
  -4  -3  11          6.80          5.51         0.67 o                         
  -3  -3  11         19.58         21.18         1.78 o                         
  -2  -3  11         13.59         16.69         1.19 o                         
  -1  -3  11        344.95        371.37        15.09 o                         
   0  -3  11         17.21         17.65         1.20 o                         
   1  -3  11         39.39         32.10         8.63 o                         
   2  -3  11          3.24          3.09         0.80 o                         
   3  -3  11         18.21         21.29         3.84 o                         
  -4  -2  11         44.52         56.19         3.06 o                         
  -3  -2  11          8.61         11.12         1.30 o                         
  -2  -2  11         29.95         36.29         2.10 o                         
  -1  -2  11         23.49         26.03         1.47 o                         
   0  -2  11         74.40         67.80         3.70 o                         
   1  -2  11         39.68         35.18         6.36 o                         
   2  -2  11         37.86         29.18         3.01 o                         
   3  -2  11         31.59         29.02         7.12 o                         
  -5  -1  11          4.99          4.48         1.05 o                         
  -4  -1  11          0.99          2.50         0.63 o                         
  -3  -1  11          2.92          2.92         0.59 o                         
  -2  -1  11        106.75         96.18         5.12 o                         
  -1  -1  11         28.60         30.94         2.00 o                         
   0  -1  11         70.68         71.23        13.64 o                         
   1  -1  11          1.37          1.85         0.62 o                         
   2  -1  11          2.88          2.69         0.57 o                         
   3  -1  11         47.60         38.09        13.11 o                         
  -4   0  11          9.18         10.70         1.30 o                         
  -3   0  11          5.49          6.08         1.15 o                         
  -2   0  11          6.07          5.25         0.92 o                         
  -1   0  11         48.25         38.37         6.88 o                         
   0   0  11         71.71         54.19         2.45 o                         
   1   0  11          5.49          5.83         0.67 o                         
   2   0  11          3.24          2.74         0.65 o                         
  -5   1  11          0.41          0.27         0.35 o                         
  -4   1  11          4.14          9.85         3.89 o                         
  -3   1  11         49.98         37.57         1.52 o                         
  -2   1  11          3.93          4.56         0.70 o                         
  -1   1  11         37.09         60.63        22.13 o                         
   0   1  11          1.95          1.60         0.89 o                         
   1   1  11         28.31         26.11         1.56 o                         
   2   1  11         29.57         20.53         9.50 o                         
  -4   2  11          9.03         18.03         2.83 o                         
  -3   2  11          3.02          2.36         1.56 o                         
  -2   2  11          4.38          4.60         0.99 o                         
  -1   2  11         18.94         12.69         2.41 o                         
   1   2  11          0.28          0.27         0.28 o                         
   2   2  11         21.67         16.94         2.37 o                         
  -4   3  11          0.89          1.03         0.28 o                         
  -3   3  11         10.77          6.95         1.78 o                         
  -2   3  11          0.83          0.52         0.26 o                         
  -1   3  11          0.06          0.15         0.14 o                         
   0   3  11          5.12          4.06         0.49 o                         
   1   3  11          0.02          0.44         0.96 o                         
  -1  -4  12         11.91          9.14         0.77 o                         
   0  -4  12         20.32         19.48         1.33 o                         
   1  -4  12          2.78          3.06         0.65 o                         
  -3  -3  12          5.23          8.89         1.26 o                         
  -2  -3  12         59.92         67.42         3.97 o                         
  -1  -3  12         34.77         31.07         1.47 o                         
   0  -3  12        118.74         90.20        17.14 o                         
   1  -3  12          4.27          4.42         0.93 o                         
   2  -3  12          0.05          0.03         0.40 o                         
  -3  -2  12         14.90         14.55         1.51 o                         
  -2  -2  12         35.47         35.23         2.69 o                         
  -1  -2  12          1.89          1.51         0.61 o                         
   0  -2  12         30.18         23.09         2.21 o                         
   1  -2  12         24.12         20.63         3.79 o                         
   2  -2  12         24.78         20.78         4.15 o                         
  -3  -1  12         35.28         34.22         1.96 o                         
  -2  -1  12          0.52          0.74         0.44 o                         
  -1  -1  12          0.70          1.31         0.35 o                         
   0  -1  12         25.99         21.34         1.10 o                         
   1  -1  12          0.03         -0.04         0.21 o                         
   2  -1  12          1.70          1.51         0.25 o                         
  -3   0  12         24.73         20.28         1.37 o                         
  -2   0  12         22.16         21.39         1.57 o                         
  -1   0  12         20.31         17.31         1.33 o                         
   0   0  12          9.79         11.82         1.06 o                         
   1   0  12          4.06          4.56         0.59 o                         
   2   0  12         22.69         16.23         0.95 o                         
  -3   1  12          0.19          0.04         0.31 o                         
  -2   1  12         64.26         71.64         5.06 o                         
  -1   1  12         23.29         13.33         2.43 o                         
   0   1  12          1.08          0.68         0.33 o                         
   1   1  12          3.14          3.09         0.44 o                         
  -2   2  12          0.31          0.67         0.17 o                         
  -1   2  12          9.14          8.22         3.08 o                         
                                                                                
